# Supplementary material for: 3-(2-Meth­oxy­naphthalen-1-yl)-2-benzofuran-1(3H)-one
Source: Acta Crystallogr Sect E Struct Rep Online. 2011 Jul 9;67(Pt 8):o1973. doi: 10.1107/S1600536811026596 (PMC3213432; doi:10.1107/S1600536811026596)
Supplement: Supplementary file 1 [file e-67-o1973-sup1.cif]

##############################################################################
#                                                                            #
# This CIF contains the data in a paper accepted for publication in          #
# Acta Crystallographica Section E. It conforms to the requirements of       #
# Notes for Authors for Acta Crystallographica Section E, and has been       #
# peer reviewed under the auspices of the IUCr Commission on Journals.       #
#                                                                            #
# Full details of the Crystallographic Information File format               #
# are given in the paper "The Crystallographic Information File (CIF):       #
# a New Standard Archive File for Crystallography" by S. R. Hall, F. H.      #
# Allen and I. D. Brown [Acta Cryst. (1991), A47, 655-685].                  #
#                                                                            #
# The current version of the core CIF dictionary is obtainable from          #
# ftp://ftp.iucr.org/pub/cif_core.dic.                                       #
#                                                                            #
# Software is freely available for graphical display of the structure(s)     #
# in this CIF. For information consult the CIF software page                 #
# http://www.iucr.org/resources/cif/software.                                #
#                                                                            #
# This file may be used for bona fide research purposes within the           #
# scientific community so long as proper attribution is given to the journal # 
# article from which it was obtained.                                        #
#                                                                            #
##############################################################################
data_global
_audit_creation_method     SHELXL-97
_journal_date_recd_electronic     2011-06-21
_journal_date_accepted     2011-07-04
_journal_name_full     'Acta Crystallographica, Section E'
_journal_year     2011
_journal_volume     67
_journal_issue      8
_journal_page_first     o1973
_journal_page_last     o1973
_journal_paper_category     QO
_journal_coeditor_code     SJ5168
_publ_contact_author_name     'D. Velmurugan'
_publ_contact_author_address
;   Centre of Advanced Study in Crystallography and Biophysics
    University of Madras
    Guindy Campus
    Chennai - 600 025
    India
;
_publ_contact_author_email     'shirai2011@gmail.com'
_publ_contact_author_fax     '+9144 22352494'
_publ_contact_author_phone     '+9144 22300122'
_publ_section_title
;
3-(2-Methoxynaphthalen-1-yl)-2-benzofuran-1(3<i>H</i>)-one
;
loop_
    _publ_author_name
    _publ_author_address
    'V.  Silambarasan'
;
    Centre of Advanced Study in Crystallography and Biophysics
    University of Madras
    Guindy Campus
    Chennai 600 025
    India
;
    'S. Sundaramoorthy'
;
    Centre of Advanced Study in Crystallography and Biophysics
    University of Madras
    Guindy Campus
    Chennai 600 025
    India
;
    'R. Sivasakthikumaran'
;
      Department of Organic Chemistry
      University of Madras
      Guindy Campus
      Chennai 600 025
      India
;
    'A. K. Mohanakrishnan'
;
      Department of Organic Chemistry
      University of Madras
      Guindy Campus
      Chennai 600 025
      India
;
    'D. Velmurugan'
;
    Centre of Advanced Study in Crystallography and Biophysics
    University of Madras
    Guindy Campus
    Chennai 600 025
    India
;
data_I
_audit_creation_method     SHELXL-97
_chemical_name_systematic
;
3-(2-Methoxynaphthalen-1-yl)-2-benzofuran-1(3<i>H</i>)-one
;
_chemical_name_common     ?
_chemical_formula_moiety     'C19 H14 O3'
_chemical_formula_sum     'C19 H14 O3'
_chemical_formula_iupac     'C19 H14 O3'
_chemical_formula_weight     290.30
_chemical_melting_point     ?
_symmetry_cell_setting     monoclinic
_symmetry_space_group_name_H-M     'P 21/c'
_symmetry_space_group_name_Hall     '-P 2ybc'
loop_
    _symmetry_equiv_pos_as_xyz
    'x, y, z'
    '-x, y+1/2, -z+1/2'
    '-x, -y, -z'
    'x, -y-1/2, z-1/2'
_cell_length_a     13.2572(5)
_cell_length_b     11.8560(4)
_cell_length_c     18.6160(7)
_cell_angle_alpha     90.00
_cell_angle_beta     91.657(2)
_cell_angle_gamma     90.00
_cell_volume     2924.79(18)
_cell_formula_units_Z     8
_cell_measurement_reflns_used     1125
_cell_measurement_theta_min     1.54
_cell_measurement_theta_max     28.34
_cell_measurement_temperature     293(2)
_exptl_crystal_description     Block
_exptl_crystal_colour     colourless
_exptl_crystal_size_max     0.24
_exptl_crystal_size_mid     0.22
_exptl_crystal_size_min     0.2
_exptl_crystal_density_diffrn     1.319
_exptl_crystal_density_meas     ?
_exptl_crystal_density_method     'not measured'
_exptl_crystal_F_000     1216
_exptl_absorpt_coefficient_mu     0.089
_exptl_absorpt_correction_type     multi-scan
_exptl_absorpt_process_details     '(SADABS; Bruker, 2008)'
_exptl_absorpt_correction_T_min     0.979
_exptl_absorpt_correction_T_max     0.982
_exptl_special_details     ?
_diffrn_ambient_temperature     293(2)
_diffrn_radiation_type     MoK\a
_diffrn_radiation_wavelength     0.71073
_diffrn_radiation_source     'fine-focus sealed tube'
_diffrn_radiation_monochromator     graphite
_diffrn_measurement_device_type     'Bruker SMART APEXII area-detector'
_diffrn_measurement_method     '\w and \f'
_diffrn_detector_area_resol_mean     ?
_diffrn_reflns_number     27565
_diffrn_reflns_av_R_equivalents     0.0265
_diffrn_reflns_av_sigmaI/netI     0.0286
_diffrn_reflns_theta_min     1.54
_diffrn_reflns_theta_max     28.34
_diffrn_reflns_theta_full     28.34
_diffrn_measured_fraction_theta_max     0.998
_diffrn_measured_fraction_theta_full     0.998
_diffrn_reflns_limit_h_min     -17
_diffrn_reflns_limit_h_max     17
_diffrn_reflns_limit_k_min     -15
_diffrn_reflns_limit_k_max     12
_diffrn_reflns_limit_l_min     -24
_diffrn_reflns_limit_l_max     21
_diffrn_standards_number     0
_diffrn_standards_interval_count     ?
_diffrn_standards_interval_time     ?
_diffrn_standards_decay_%     ?
_refine_special_details
;
Refinement of <i>F</i>^2^ against ALL reflections. The weighted <i>R</i>-factor
<i>wR</i> and goodness of fit <i>S</i> are based on <i>F</i>^2^, conventional
<i>R</i>-factors <i>R</i> are based on <i>F</i>, with <i>F</i> set to zero for
negative <i>F</i>^2^. The threshold expression of <i>F</i>^2^ >
\s(<i>F</i>^2^) is used only for calculating <i>R</i>-factors(gt) <i>etc</i>.
and is not relevant to the choice of reflections for refinement.
<i>R</i>-factors based on <i>F</i>^2^ are statistically about twice as large
as those based on <i>F</i>, and <i>R</i>- factors based on ALL data will be
even larger.
;
_reflns_number_total     7292
_reflns_number_gt     4519
_reflns_threshold_expression     I>2\s(I)
_refine_ls_structure_factor_coef     Fsqd
_refine_ls_matrix_type     full
_refine_ls_R_factor_all     0.0815
_refine_ls_R_factor_gt     0.0425
_refine_ls_wR_factor_gt     0.1014
_refine_ls_wR_factor_ref     0.1221
_refine_ls_goodness_of_fit_ref     1.002
_refine_ls_restrained_S_all     1.002
_refine_ls_number_reflns     7292
_refine_ls_number_parameters     399
_refine_ls_number_restraints     0
_refine_ls_hydrogen_treatment     constr
_refine_ls_weighting_scheme     calc
_refine_ls_weighting_details
         'calc w=1/[\s^2^(Fo^2^)+(0.0514P)^2^+0.4948P] where P=(Fo^2^+2Fc^2^)/3'
_atom_sites_solution_hydrogens     geom
_atom_sites_solution_primary     direct
_atom_sites_solution_secondary     difmap
_refine_ls_shift/su_max     0.001
_refine_ls_shift/su_mean     0.000
_refine_diff_density_max     0.148
_refine_diff_density_min     -0.155
_refine_ls_extinction_method     none
_refine_ls_extinction_coef     ?
loop_
    _atom_type_symbol
    _atom_type_description
    _atom_type_scat_dispersion_real
    _atom_type_scat_dispersion_imag
    _atom_type_scat_source
    'C' 'C' 0.0033 0.0016
                         'International Tables Vol C Tables 4.2.6.8 and 6.1.1.4'
    'H' 'H' 0.0000 0.0000
                         'International Tables Vol C Tables 4.2.6.8 and 6.1.1.4'
    'O' 'O' 0.0106 0.0060
                         'International Tables Vol C Tables 4.2.6.8 and 6.1.1.4'
_computing_data_collection     'APEX2 (Bruker, 2008)'
_computing_cell_refinement     'SAINT (Bruker, 2008)'
_computing_data_reduction     'SAINT (Bruker, 2008)'
_computing_structure_solution     'SHELXS97 (Sheldrick, 2008)'
_computing_structure_refinement     'SHELXL97 (Sheldrick, 2008)'
_computing_molecular_graphics     'ORTEP-3 (Farrugia, 1997)'
_computing_publication_material
                            'SHELXL97 (Sheldrick, 2008) and PLATON (Spek, 2009)'
loop_
    _atom_site_type_symbol
    _atom_site_label
    _atom_site_fract_x
    _atom_site_fract_y
    _atom_site_fract_z
    _atom_site_U_iso_or_equiv
    _atom_site_adp_type
    _atom_site_calc_flag
    _atom_site_refinement_flags
    _atom_site_occupancy
    _atom_site_symmetry_multiplicity
    _atom_site_disorder_assembly
    _atom_site_disorder_group
    C C1 0.41021(11) 0.73457(15) 0.18630(8) 0.0555(4) Uani d . 1 1 . .
    H H1 0.4191 0.6579 0.1781 0.067 Uiso calc R 1 1 . .
    C C2 0.34451(13) 0.76890(18) 0.23690(9) 0.0676(5) Uani d . 1 1 . .
    H H2 0.3092 0.7151 0.2624 0.081 Uiso calc R 1 1 . .
    C C3 0.32915(14) 0.88307(19) 0.25124(10) 0.0734(5) Uani d . 1 1 . .
    H H3 0.2832 0.9051 0.2854 0.088 Uiso calc R 1 1 . .
    C C4 0.38149(14) 0.96087(17) 0.21512(10) 0.0691(5) Uani d . 1 1 . .
    H H4 0.3718 1.0369 0.2251 0.083 Uiso calc R 1 1 . .
    C C5 0.45096(11) 0.92985(14) 0.16230(8) 0.0518(4) Uani d . 1 1 . .
    C C6 0.46531(10) 0.81381(12) 0.14591(7) 0.0438(3) Uani d . 1 1 . .
    C C7 0.53569(10) 0.78300(12) 0.09255(8) 0.0428(3) Uani d . 1 1 . .
    C C8 0.59224(10) 0.86679(13) 0.06143(8) 0.0477(4) Uani d . 1 1 . .
    C C9 0.57635(12) 0.98140(14) 0.07692(9) 0.0560(4) Uani d . 1 1 . .
    H H9 0.6129 1.0367 0.0536 0.067 Uiso calc R 1 1 . .
    C C10 0.50777(13) 1.01078(14) 0.12582(10) 0.0604(4) Uani d . 1 1 . .
    H H10 0.4978 1.0868 0.1357 0.072 Uiso calc R 1 1 . .
    C C11 0.72638(15) 0.91029(19) -0.01797(12) 0.0838(6) Uani d . 1 1 . .
    H H11A 0.6843 0.9610 -0.0457 0.126 Uiso calc R 1 1 . .
    H H11B 0.7710 0.8714 -0.0493 0.126 Uiso calc R 1 1 . .
    H H11C 0.7653 0.9523 0.0171 0.126 Uiso calc R 1 1 . .
    C C12 0.55068(10) 0.66110(12) 0.07285(8) 0.0459(3) Uani d . 1 1 . .
    H H12 0.4906 0.6189 0.0865 0.055 Uiso calc R 1 1 . .
    C C13 0.57246(10) 0.63310(12) -0.00365(8) 0.0450(3) Uani d . 1 1 . .
    C C14 0.51875(12) 0.65709(14) -0.06670(9) 0.0597(4) Uani d . 1 1 . .
    H H14 0.4573 0.6948 -0.0664 0.072 Uiso calc R 1 1 . .
    C C15 0.56080(16) 0.62235(16) -0.13052(10) 0.0711(5) Uani d . 1 1 . .
    H H15 0.5269 0.6381 -0.1738 0.085 Uiso calc R 1 1 . .
    C C16 0.65141(15) 0.56512(16) -0.13148(10) 0.0689(5) Uani d . 1 1 . .
    H H16 0.6777 0.5437 -0.1752 0.083 Uiso calc R 1 1 . .
    C C17 0.70303(13) 0.53953(14) -0.06901(9) 0.0587(4) Uani d . 1 1 . .
    H H17 0.7635 0.4999 -0.0693 0.070 Uiso calc R 1 1 . .
    C C18 0.66194(10) 0.57481(12) -0.00517(8) 0.0460(3) Uani d . 1 1 . .
    C C19 0.70285(11) 0.56471(13) 0.06827(9) 0.0514(4) Uani d . 1 1 . .
    O O1 0.66568(8) 0.83143(10) 0.01706(7) 0.0691(3) Uani d . 1 1 . .
    O O2 0.63802(8) 0.61512(9) 0.11334(5) 0.0532(3) Uani d . 1 1 . .
    O O3 0.77989(9) 0.52232(11) 0.09071(7) 0.0748(4) Uani d . 1 1 . .
    C C20 1.22184(12) 0.35822(17) 0.29788(9) 0.0630(5) Uani d . 1 1 . .
    H H20 1.2703 0.3233 0.3274 0.076 Uiso calc R 1 1 . .
    C C21 1.20853(13) 0.47138(18) 0.30274(9) 0.0662(5) Uani d . 1 1 . .
    H H21 1.2475 0.5137 0.3352 0.079 Uiso calc R 1 1 . .
    C C22 1.13564(13) 0.52358(15) 0.25850(9) 0.0599(4) Uani d . 1 1 . .
    H H22 1.1268 0.6013 0.2614 0.072 Uiso calc R 1 1 . .
    C C23 1.07740(12) 0.46323(13) 0.21134(8) 0.0521(4) Uani d . 1 1 . .
    H H23 1.0291 0.5005 0.1829 0.063 Uiso calc R 1 1 . .
    C C24 1.08833(10) 0.34463(12) 0.20421(7) 0.0438(3) Uani d . 1 1 . .
    C C25 1.16370(11) 0.29228(14) 0.24895(8) 0.0498(4) Uani d . 1 1 . .
    C C26 1.17846(12) 0.17547(15) 0.24275(9) 0.0592(4) Uani d . 1 1 . .
    H H26 1.2266 0.1406 0.2725 0.071 Uiso calc R 1 1 . .
    C C27 1.12480(12) 0.11230(14) 0.19494(9) 0.0578(4) Uani d . 1 1 . .
    H H27 1.1372 0.0353 0.1914 0.069 Uiso calc R 1 1 . .
    C C28 1.05014(11) 0.16302(13) 0.15056(8) 0.0479(4) Uani d . 1 1 . .
    C C29 1.03008(10) 0.27724(12) 0.15521(7) 0.0426(3) Uani d . 1 1 . .
    C C30 1.01050(15) -0.01427(14) 0.09473(10) 0.0672(5) Uani d . 1 1 . .
    H H30A 1.0780 -0.0264 0.0792 0.101 Uiso calc R 1 1 . .
    H H30B 0.9634 -0.0455 0.0600 0.101 Uiso calc R 1 1 . .
    H H30C 1.0021 -0.0504 0.1403 0.101 Uiso calc R 1 1 . .
    C C31 0.94556(10) 0.32783(12) 0.10989(8) 0.0438(3) Uani d . 1 1 . .
    H H31 0.9436 0.4090 0.1196 0.053 Uiso calc R 1 1 . .
    C C32 0.94656(11) 0.31139(12) 0.03025(8) 0.0470(3) Uani d . 1 1 . .
    C C33 1.02020(14) 0.33418(15) -0.01830(9) 0.0654(5) Uani d . 1 1 . .
    H H33 1.0826 0.3631 -0.0035 0.079 Uiso calc R 1 1 . .
    C C34 0.9977(2) 0.31242(18) -0.08992(11) 0.0870(7) Uani d . 1 1 . .
    H H34 1.0464 0.3260 -0.1239 0.104 Uiso calc R 1 1 . .
    C C35 0.9044(2) 0.27095(18) -0.11231(11) 0.0908(7) Uani d . 1 1 . .
    H H35 0.8911 0.2583 -0.1610 0.109 Uiso calc R 1 1 . .
    C C36 0.83122(17) 0.24824(15) -0.06370(11) 0.0753(6) Uani d . 1 1 . .
    H H36 0.7684 0.2203 -0.0784 0.090 Uiso calc R 1 1 . .
    C C37 0.85471(12) 0.26858(13) 0.00780(9) 0.0529(4) Uani d . 1 1 . .
    C C38 0.79453(12) 0.24820(13) 0.07115(10) 0.0570(4) Uani d . 1 1 . .
    O O4 0.99266(9) 0.10388(9) 0.10173(6) 0.0598(3) Uani d . 1 1 . .
    O O5 0.84930(7) 0.27923(9) 0.13030(6) 0.0530(3) Uani d . 1 1 . .
    O O6 0.71107(9) 0.20914(12) 0.07622(9) 0.0861(4) Uani d . 1 1 . .
loop_
    _atom_site_aniso_label
    _atom_site_aniso_U_11
    _atom_site_aniso_U_22
    _atom_site_aniso_U_33
    _atom_site_aniso_U_12
    _atom_site_aniso_U_13
    _atom_site_aniso_U_23
    C1 0.0534(8) 0.0582(10) 0.0553(9) -0.0061(7) 0.0103(7) -0.0071(8)
    C2 0.0605(10) 0.0846(14) 0.0585(11) -0.0090(9) 0.0161(8) -0.0075(9)
    C3 0.0623(10) 0.0955(16) 0.0631(11) 0.0115(10) 0.0165(9) -0.0168(11)
    C4 0.0679(11) 0.0690(12) 0.0706(12) 0.0218(9) 0.0060(9) -0.0158(10)
    C5 0.0497(8) 0.0514(10) 0.0540(9) 0.0090(7) -0.0053(7) -0.0058(7)
    C6 0.0383(7) 0.0485(9) 0.0446(8) 0.0014(6) -0.0024(6) -0.0043(7)
    C7 0.0382(7) 0.0436(8) 0.0466(8) -0.0014(6) 0.0014(6) -0.0033(6)
    C8 0.0431(7) 0.0516(9) 0.0484(8) -0.0047(6) 0.0024(6) -0.0012(7)
    C9 0.0593(9) 0.0454(10) 0.0630(10) -0.0071(7) -0.0045(8) 0.0061(8)
    C10 0.0675(10) 0.0441(10) 0.0692(11) 0.0072(8) -0.0053(9) -0.0030(8)
    C11 0.0716(12) 0.0976(16) 0.0834(14) -0.0200(11) 0.0234(10) 0.0152(12)
    C12 0.0412(7) 0.0451(9) 0.0519(9) -0.0031(6) 0.0086(6) -0.0031(7)
    C13 0.0439(7) 0.0404(8) 0.0507(8) -0.0045(6) 0.0027(6) -0.0043(7)
    C14 0.0568(9) 0.0568(11) 0.0648(11) -0.0010(8) -0.0115(8) -0.0046(8)
    C15 0.0952(14) 0.0686(12) 0.0487(10) -0.0125(11) -0.0121(9) -0.0042(9)
    C16 0.0913(13) 0.0648(12) 0.0513(10) -0.0121(10) 0.0165(9) -0.0106(9)
    C17 0.0616(9) 0.0530(10) 0.0626(11) 0.0007(8) 0.0179(8) -0.0075(8)
    C18 0.0473(7) 0.0413(8) 0.0496(8) -0.0015(6) 0.0068(6) -0.0016(7)
    C19 0.0528(8) 0.0424(9) 0.0590(10) 0.0047(7) 0.0019(7) 0.0028(7)
    O1 0.0654(7) 0.0627(8) 0.0810(8) -0.0175(6) 0.0313(6) -0.0063(6)
    O2 0.0633(6) 0.0513(7) 0.0452(6) 0.0078(5) 0.0023(5) 0.0023(5)
    O3 0.0693(8) 0.0728(9) 0.0817(9) 0.0253(6) -0.0110(6) 0.0048(7)
    C20 0.0580(9) 0.0837(14) 0.0467(9) 0.0084(9) -0.0081(7) 0.0004(9)
    C21 0.0659(10) 0.0841(14) 0.0485(10) -0.0049(9) -0.0033(8) -0.0093(9)
    C22 0.0696(10) 0.0568(11) 0.0535(10) -0.0023(8) 0.0024(8) -0.0047(8)
    C23 0.0569(9) 0.0504(10) 0.0489(9) 0.0041(7) -0.0015(7) 0.0031(7)
    C24 0.0441(7) 0.0480(9) 0.0395(8) 0.0051(6) 0.0071(6) 0.0056(6)
    C25 0.0473(8) 0.0619(11) 0.0404(8) 0.0101(7) 0.0036(6) 0.0051(7)
    C26 0.0572(9) 0.0678(12) 0.0524(9) 0.0226(8) -0.0029(7) 0.0102(8)
    C27 0.0640(9) 0.0488(10) 0.0608(10) 0.0201(8) 0.0034(8) 0.0085(8)
    C28 0.0518(8) 0.0446(9) 0.0473(8) 0.0074(7) 0.0042(7) 0.0040(7)
    C29 0.0435(7) 0.0415(8) 0.0429(8) 0.0075(6) 0.0037(6) 0.0062(6)
    C30 0.0928(13) 0.0409(10) 0.0685(11) 0.0084(9) 0.0117(10) -0.0036(8)
    C31 0.0419(7) 0.0379(8) 0.0516(9) 0.0027(6) 0.0015(6) 0.0049(6)
    C32 0.0528(8) 0.0382(8) 0.0501(8) 0.0079(6) -0.0001(7) 0.0091(7)
    C33 0.0729(11) 0.0626(12) 0.0615(11) 0.0085(9) 0.0119(9) 0.0202(9)
    C34 0.1293(19) 0.0723(14) 0.0608(13) 0.0321(13) 0.0279(13) 0.0245(10)
    C35 0.160(2) 0.0598(13) 0.0514(12) 0.0322(14) -0.0157(14) 0.0026(10)
    C36 0.1050(15) 0.0499(11) 0.0690(13) 0.0135(10) -0.0301(12) -0.0001(9)
    C37 0.0610(9) 0.0383(8) 0.0587(10) 0.0085(7) -0.0127(8) 0.0035(7)
    C38 0.0469(8) 0.0427(9) 0.0810(12) 0.0037(7) -0.0056(8) 0.0076(8)
    O4 0.0742(7) 0.0388(6) 0.0659(7) 0.0071(5) -0.0074(6) -0.0018(5)
    O5 0.0443(5) 0.0545(7) 0.0605(7) 0.0050(5) 0.0063(5) 0.0078(5)
    O6 0.0511(7) 0.0750(9) 0.1318(13) -0.0123(6) -0.0054(7) 0.0109(8)
_geom_special_details
;
All e.s.d.'s (except the e.s.d. in the dihedral angle between two l.s. planes)
are estimated using the full covariance matrix. The cell e.s.d.'s are taken
into account individually in the estimation of e.s.d.'s in distances, angles
and torsion angles; correlations between e.s.d.'s in cell parameters are only
used when they are defined by crystal symmetry. An approximate (isotropic)
treatment of cell e.s.d.'s is used for estimating e.s.d.'s involving l.s.
planes.
;
loop_
    _geom_bond_atom_site_label_1
    _geom_bond_atom_site_label_2
    _geom_bond_site_symmetry_2
    _geom_bond_distance
    _geom_bond_publ_flag
    C1 C2 . 1.363(2) ?
    C1 C6 . 1.419(2) ?
    C1 H1 . 0.9300 ?
    C2 C3 . 1.396(3) ?
    C2 H2 . 0.9300 ?
    C3 C4 . 1.346(3) ?
    C3 H3 . 0.9300 ?
    C4 C5 . 1.415(2) ?
    C4 H4 . 0.9300 ?
    C5 C10 . 1.407(2) ?
    C5 C6 . 1.423(2) ?
    C6 C7 . 1.4298(19) ?
    C7 C8 . 1.382(2) ?
    C7 C12 . 1.506(2) ?
    C8 O1 . 1.3611(18) ?
    C8 C9 . 1.406(2) ?
    C9 C10 . 1.351(2) ?
    C9 H9 . 0.9300 ?
    C10 H10 . 0.9300 ?
    C11 O1 . 1.406(2) ?
    C11 H11A . 0.9600 ?
    C11 H11B . 0.9600 ?
    C11 H11C . 0.9600 ?
    C12 O2 . 1.4681(17) ?
    C12 C13 . 1.499(2) ?
    C12 H12 . 0.9800 ?
    C13 C18 . 1.374(2) ?
    C13 C14 . 1.385(2) ?
    C14 C15 . 1.389(2) ?
    C14 H14 . 0.9300 ?
    C15 C16 . 1.380(3) ?
    C15 H15 . 0.9300 ?
    C16 C17 . 1.366(3) ?
    C16 H16 . 0.9300 ?
    C17 C18 . 1.386(2) ?
    C17 H17 . 0.9300 ?
    C18 C19 . 1.461(2) ?
    C19 O3 . 1.2023(18) ?
    C19 O2 . 1.3570(18) ?
    C20 C21 . 1.356(3) ?
    C20 C25 . 1.412(2) ?
    C20 H20 . 0.9300 ?
    C21 C22 . 1.396(2) ?
    C21 H21 . 0.9300 ?
    C22 C23 . 1.356(2) ?
    C22 H22 . 0.9300 ?
    C23 C24 . 1.420(2) ?
    C23 H23 . 0.9300 ?
    C24 C29 . 1.423(2) ?
    C24 C25 . 1.4245(19) ?
    C25 C26 . 1.404(2) ?
    C26 C27 . 1.350(2) ?
    C26 H26 . 0.9300 ?
    C27 C28 . 1.406(2) ?
    C27 H27 . 0.9300 ?
    C28 O4 . 1.3633(18) ?
    C28 C29 . 1.383(2) ?
    C29 C31 . 1.5075(19) ?
    C30 O4 . 1.4272(18) ?
    C30 H30A . 0.9600 ?
    C30 H30B . 0.9600 ?
    C30 H30C . 0.9600 ?
    C31 O5 . 1.4604(16) ?
    C31 C32 . 1.496(2) ?
    C31 H31 . 0.9800 ?
    C32 C37 . 1.373(2) ?
    C32 C33 . 1.376(2) ?
    C33 C34 . 1.382(3) ?
    C33 H33 . 0.9300 ?
    C34 C35 . 1.384(3) ?
    C34 H34 . 0.9300 ?
    C35 C36 . 1.372(3) ?
    C35 H35 . 0.9300 ?
    C36 C37 . 1.379(2) ?
    C36 H36 . 0.9300 ?
    C37 C38 . 1.463(2) ?
    C38 O6 . 1.2057(19) ?
    C38 O5 . 1.352(2) ?
loop_
    _geom_angle_atom_site_label_1
    _geom_angle_atom_site_label_2
    _geom_angle_atom_site_label_3
    _geom_angle_site_symmetry_1
    _geom_angle_site_symmetry_3
    _geom_angle
    _geom_angle_publ_flag
    C2 C1 C6 . . 121.16(16) ?
    C2 C1 H1 . . 119.4 ?
    C6 C1 H1 . . 119.4 ?
    C1 C2 C3 . . 121.42(18) ?
    C1 C2 H2 . . 119.3 ?
    C3 C2 H2 . . 119.3 ?
    C4 C3 C2 . . 119.27(17) ?
    C4 C3 H3 . . 120.4 ?
    C2 C3 H3 . . 120.4 ?
    C3 C4 C5 . . 121.62(17) ?
    C3 C4 H4 . . 119.2 ?
    C5 C4 H4 . . 119.2 ?
    C10 C5 C4 . . 121.77(16) ?
    C10 C5 C6 . . 118.63(14) ?
    C4 C5 C6 . . 119.60(16) ?
    C1 C6 C5 . . 116.90(13) ?
    C1 C6 C7 . . 123.73(14) ?
    C5 C6 C7 . . 119.33(13) ?
    C8 C7 C6 . . 118.71(13) ?
    C8 C7 C12 . . 120.73(13) ?
    C6 C7 C12 . . 120.51(12) ?
    O1 C8 C7 . . 116.06(14) ?
    O1 C8 C9 . . 122.42(14) ?
    C7 C8 C9 . . 121.50(14) ?
    C10 C9 C8 . . 119.68(15) ?
    C10 C9 H9 . . 120.2 ?
    C8 C9 H9 . . 120.2 ?
    C9 C10 C5 . . 121.98(16) ?
    C9 C10 H10 . . 119.0 ?
    C5 C10 H10 . . 119.0 ?
    O1 C11 H11A . . 109.5 ?
    O1 C11 H11B . . 109.5 ?
    H11A C11 H11B . . 109.5 ?
    O1 C11 H11C . . 109.5 ?
    H11A C11 H11C . . 109.5 ?
    H11B C11 H11C . . 109.5 ?
    O2 C12 C13 . . 103.58(11) ?
    O2 C12 C7 . . 109.82(11) ?
    C13 C12 C7 . . 118.33(12) ?
    O2 C12 H12 . . 108.2 ?
    C13 C12 H12 . . 108.2 ?
    C7 C12 H12 . . 108.2 ?
    C18 C13 C14 . . 120.59(14) ?
    C18 C13 C12 . . 108.74(13) ?
    C14 C13 C12 . . 130.67(14) ?
    C13 C14 C15 . . 117.05(16) ?
    C13 C14 H14 . . 121.5 ?
    C15 C14 H14 . . 121.5 ?
    C16 C15 C14 . . 121.85(17) ?
    C16 C15 H15 . . 119.1 ?
    C14 C15 H15 . . 119.1 ?
    C17 C16 C15 . . 120.85(16) ?
    C17 C16 H16 . . 119.6 ?
    C15 C16 H16 . . 119.6 ?
    C16 C17 C18 . . 117.59(16) ?
    C16 C17 H17 . . 121.2 ?
    C18 C17 H17 . . 121.2 ?
    C13 C18 C17 . . 122.04(15) ?
    C13 C18 C19 . . 108.61(13) ?
    C17 C18 C19 . . 129.28(14) ?
    O3 C19 O2 . . 121.07(15) ?
    O3 C19 C18 . . 130.39(15) ?
    O2 C19 C18 . . 108.53(12) ?
    C8 O1 C11 . . 120.37(14) ?
    C19 O2 C12 . . 110.51(11) ?
    C21 C20 C25 . . 121.40(15) ?
    C21 C20 H20 . . 119.3 ?
    C25 C20 H20 . . 119.3 ?
    C20 C21 C22 . . 119.22(16) ?
    C20 C21 H21 . . 120.4 ?
    C22 C21 H21 . . 120.4 ?
    C23 C22 C21 . . 121.29(17) ?
    C23 C22 H22 . . 119.4 ?
    C21 C22 H22 . . 119.4 ?
    C22 C23 C24 . . 121.67(15) ?
    C22 C23 H23 . . 119.2 ?
    C24 C23 H23 . . 119.2 ?
    C23 C24 C29 . . 124.11(13) ?
    C23 C24 C25 . . 116.65(13) ?
    C29 C24 C25 . . 119.24(13) ?
    C26 C25 C20 . . 121.63(14) ?
    C26 C25 C24 . . 118.61(14) ?
    C20 C25 C24 . . 119.76(15) ?
    C27 C26 C25 . . 121.96(14) ?
    C27 C26 H26 . . 119.0 ?
    C25 C26 H26 . . 119.0 ?
    C26 C27 C28 . . 119.92(15) ?
    C26 C27 H27 . . 120.0 ?
    C28 C27 H27 . . 120.0 ?
    O4 C28 C29 . . 116.14(12) ?
    O4 C28 C27 . . 122.84(14) ?
    C29 C28 C27 . . 121.02(15) ?
    C28 C29 C24 . . 119.20(12) ?
    C28 C29 C31 . . 119.71(13) ?
    C24 C29 C31 . . 121.06(12) ?
    O4 C30 H30A . . 109.5 ?
    O4 C30 H30B . . 109.5 ?
    H30A C30 H30B . . 109.5 ?
    O4 C30 H30C . . 109.5 ?
    H30A C30 H30C . . 109.5 ?
    H30B C30 H30C . . 109.5 ?
    O5 C31 C32 . . 103.85(11) ?
    O5 C31 C29 . . 109.78(11) ?
    C32 C31 C29 . . 118.36(12) ?
    O5 C31 H31 . . 108.1 ?
    C32 C31 H31 . . 108.1 ?
    C29 C31 H31 . . 108.1 ?
    C37 C32 C33 . . 120.82(15) ?
    C37 C32 C31 . . 108.46(13) ?
    C33 C32 C31 . . 130.70(15) ?
    C32 C33 C34 . . 117.35(19) ?
    C32 C33 H33 . . 121.3 ?
    C34 C33 H33 . . 121.3 ?
    C33 C34 C35 . . 121.5(2) ?
    C33 C34 H34 . . 119.2 ?
    C35 C34 H34 . . 119.2 ?
    C36 C35 C34 . . 120.91(19) ?
    C36 C35 H35 . . 119.5 ?
    C34 C35 H35 . . 119.5 ?
    C35 C36 C37 . . 117.3(2) ?
    C35 C36 H36 . . 121.4 ?
    C37 C36 H36 . . 121.4 ?
    C32 C37 C36 . . 122.13(18) ?
    C32 C37 C38 . . 108.36(14) ?
    C36 C37 C38 . . 129.49(17) ?
    O6 C38 O5 . . 120.88(17) ?
    O6 C38 C37 . . 130.50(17) ?
    O5 C38 C37 . . 108.61(13) ?
    C28 O4 C30 . . 118.35(13) ?
    C38 O5 C31 . . 110.37(12) ?
loop_
    _geom_torsion_atom_site_label_1
    _geom_torsion_atom_site_label_2
    _geom_torsion_atom_site_label_3
    _geom_torsion_atom_site_label_4
    _geom_torsion_site_symmetry_1
    _geom_torsion_site_symmetry_2
    _geom_torsion_site_symmetry_3
    _geom_torsion_site_symmetry_4
    _geom_torsion
    _geom_torsion_publ_flag
    C6 C1 C2 C3 . . . . -0.3(3) ?
    C1 C2 C3 C4 . . . . -1.0(3) ?
    C2 C3 C4 C5 . . . . 0.7(3) ?
    C3 C4 C5 C10 . . . . -178.27(17) ?
    C3 C4 C5 C6 . . . . 0.9(3) ?
    C2 C1 C6 C5 . . . . 1.9(2) ?
    C2 C1 C6 C7 . . . . 179.56(15) ?
    C10 C5 C6 C1 . . . . 177.05(14) ?
    C4 C5 C6 C1 . . . . -2.1(2) ?
    C10 C5 C6 C7 . . . . -0.8(2) ?
    C4 C5 C6 C7 . . . . -179.93(14) ?
    C1 C6 C7 C8 . . . . -173.84(13) ?
    C5 C6 C7 C8 . . . . 3.8(2) ?
    C1 C6 C7 C12 . . . . 3.8(2) ?
    C5 C6 C7 C12 . . . . -178.57(12) ?
    C6 C7 C8 O1 . . . . 172.94(12) ?
    C12 C7 C8 O1 . . . . -4.7(2) ?
    C6 C7 C8 C9 . . . . -5.1(2) ?
    C12 C7 C8 C9 . . . . 177.31(13) ?
    O1 C8 C9 C10 . . . . -174.67(15) ?
    C7 C8 C9 C10 . . . . 3.2(2) ?
    C8 C9 C10 C5 . . . . 0.0(2) ?
    C4 C5 C10 C9 . . . . 177.98(16) ?
    C6 C5 C10 C9 . . . . -1.2(2) ?
    C8 C7 C12 O2 . . . . 81.43(16) ?
    C6 C7 C12 O2 . . . . -96.15(14) ?
    C8 C7 C12 C13 . . . . -37.12(19) ?
    C6 C7 C12 C13 . . . . 145.30(13) ?
    O2 C12 C13 C18 . . . . 1.35(15) ?
    C7 C12 C13 C18 . . . . 123.12(14) ?
    O2 C12 C13 C14 . . . . -178.30(15) ?
    C7 C12 C13 C14 . . . . -56.5(2) ?
    C18 C13 C14 C15 . . . . -1.7(2) ?
    C12 C13 C14 C15 . . . . 177.97(15) ?
    C13 C14 C15 C16 . . . . 0.8(3) ?
    C14 C15 C16 C17 . . . . 0.6(3) ?
    C15 C16 C17 C18 . . . . -1.1(3) ?
    C14 C13 C18 C17 . . . . 1.2(2) ?
    C12 C13 C18 C17 . . . . -178.54(14) ?
    C14 C13 C18 C19 . . . . 178.39(14) ?
    C12 C13 C18 C19 . . . . -1.31(16) ?
    C16 C17 C18 C13 . . . . 0.3(2) ?
    C16 C17 C18 C19 . . . . -176.36(16) ?
    C13 C18 C19 O3 . . . . -178.41(17) ?
    C17 C18 C19 O3 . . . . -1.4(3) ?
    C13 C18 C19 O2 . . . . 0.74(17) ?
    C17 C18 C19 O2 . . . . 177.71(15) ?
    C7 C8 O1 C11 . . . . 179.12(15) ?
    C9 C8 O1 C11 . . . . -2.9(2) ?
    O3 C19 O2 C12 . . . . 179.41(14) ?
    C18 C19 O2 C12 . . . . 0.16(16) ?
    C13 C12 O2 C19 . . . . -0.90(15) ?
    C7 C12 O2 C19 . . . . -128.20(12) ?
    C25 C20 C21 C22 . . . . 0.1(3) ?
    C20 C21 C22 C23 . . . . 0.6(3) ?
    C21 C22 C23 C24 . . . . -0.6(2) ?
    C22 C23 C24 C29 . . . . -179.37(14) ?
    C22 C23 C24 C25 . . . . -0.2(2) ?
    C21 C20 C25 C26 . . . . 178.79(16) ?
    C21 C20 C25 C24 . . . . -0.9(2) ?
    C23 C24 C25 C26 . . . . -178.81(14) ?
    C29 C24 C25 C26 . . . . 0.4(2) ?
    C23 C24 C25 C20 . . . . 0.9(2) ?
    C29 C24 C25 C20 . . . . -179.88(13) ?
    C20 C25 C26 C27 . . . . -178.43(16) ?
    C24 C25 C26 C27 . . . . 1.2(2) ?
    C25 C26 C27 C28 . . . . -1.3(3) ?
    C26 C27 C28 O4 . . . . -179.32(15) ?
    C26 C27 C28 C29 . . . . -0.3(2) ?
    O4 C28 C29 C24 . . . . -178.96(12) ?
    C27 C28 C29 C24 . . . . 2.0(2) ?
    O4 C28 C29 C31 . . . . 2.57(19) ?
    C27 C28 C29 C31 . . . . -176.51(13) ?
    C23 C24 C29 C28 . . . . 177.19(14) ?
    C25 C24 C29 C28 . . . . -2.0(2) ?
    C23 C24 C29 C31 . . . . -4.4(2) ?
    C25 C24 C29 C31 . . . . 176.45(12) ?
    C28 C29 C31 O5 . . . . 63.33(17) ?
    C24 C29 C31 O5 . . . . -115.11(14) ?
    C28 C29 C31 C32 . . . . -55.56(18) ?
    C24 C29 C31 C32 . . . . 126.00(14) ?
    O5 C31 C32 C37 . . . . 5.82(15) ?
    C29 C31 C32 C37 . . . . 127.76(14) ?
    O5 C31 C32 C33 . . . . -175.73(15) ?
    C29 C31 C32 C33 . . . . -53.8(2) ?
    C37 C32 C33 C34 . . . . 0.1(2) ?
    C31 C32 C33 C34 . . . . -178.20(16) ?
    C32 C33 C34 C35 . . . . 0.9(3) ?
    C33 C34 C35 C36 . . . . -1.0(3) ?
    C34 C35 C36 C37 . . . . 0.1(3) ?
    C33 C32 C37 C36 . . . . -1.1(2) ?
    C31 C32 C37 C36 . . . . 177.56(14) ?
    C33 C32 C37 C38 . . . . 177.33(14) ?
    C31 C32 C37 C38 . . . . -4.03(16) ?
    C35 C36 C37 C32 . . . . 1.0(2) ?
    C35 C36 C37 C38 . . . . -177.07(17) ?
    C32 C37 C38 O6 . . . . -178.17(17) ?
    C36 C37 C38 O6 . . . . 0.1(3) ?
    C32 C37 C38 O5 . . . . 0.50(17) ?
    C36 C37 C38 O5 . . . . 178.75(15) ?
    C29 C28 O4 C30 . . . . 179.87(14) ?
    C27 C28 O4 C30 . . . . -1.1(2) ?
    O6 C38 O5 C31 . . . . -177.81(14) ?
    C37 C38 O5 C31 . . . . 3.38(16) ?
    C32 C31 O5 C38 . . . . -5.60(14) ?
    C29 C31 O5 C38 . . . . -133.08(12) ?
loop_
    _geom_hbond_atom_site_label_D
    _geom_hbond_atom_site_label_H
    _geom_hbond_atom_site_label_A
    _geom_hbond_site_symmetry_A
    _geom_hbond_distance_DH
    _geom_hbond_distance_HA
    _geom_hbond_distance_DA
    _geom_hbond_angle_DHA
    C9 H9 O6 1_565 0.93 2.45 3.238(2) 142
    C14 H14 O6 3_665 0.93 2.51 3.435(2) 175
    C12 H12 Cg4 3_665 0.98 2.93 3.755(2) 143
    C15 H15 Cg2 4_564 0.93 2.88 3.800(2) 169
    C16 H16 Cg8 3_765 0.93 2.81 3.553(2) 137
    C30 H30C Cg8 2_745 0.96 2.89 3.687(2) 141
