# Supplementary material for: 3-(2-Meth­oxy­naphthalen-1-yl)-2-benzofuran-1(3H)-one
Source: Acta Crystallogr Sect E Struct Rep Online. 2011 Jul 9;67(Pt 8):o1973. doi: 10.1107/S1600536811026596 (PMC3213432; doi:10.1107/S1600536811026596)
Supplement: Supplementary file 2 [file e-67-o1973-Isup2.hkl]

#
# h,k,l, Fc-squared, Fo-squared, sigma(Fo-squared) and status flag
#
data_I
_shelx_title ' ssmsn_0m in P2(1)/c'
_shelx_refln_list_code          4
_shelx_F_calc_maximum      228.91
_exptl_crystal_F_000      1216.00
_reflns_d_resolution_high  0.7485
 
loop_
 _symmetry_equiv_pos_as_xyz
 'x, y, z'
 '-x, y+1/2, -z+1/2'
 '-x, -y, -z'
 'x, -y-1/2, z-1/2'
 
_cell_length_a    13.2572
_cell_length_b    11.8560
_cell_length_c    18.6160
_cell_angle_alpha  90.000
_cell_angle_beta   91.657
_cell_angle_gamma  90.000
 
_shelx_F_squared_multiplier     1.000
 
loop_
 _refln_index_h
 _refln_index_k
 _refln_index_l
 _refln_F_squared_calc
 _refln_F_squared_meas
 _refln_F_squared_sigma
 _refln_observed_status
   1   0   0       76.65       59.26      2.01 o
   2   0   0     8840.94     8196.99    108.29 o
   3   0   0     1676.59     1543.10     22.36 o
   4   0   0      376.94      317.58      6.92 o
   5   0   0      602.87      555.79     10.83 o
   6   0   0     4247.60     4079.98     57.51 o
   7   0   0      398.63      422.92     10.12 o
   8   0   0      872.29      948.39     29.88 o
   9   0   0      341.11      345.18     10.28 o
  10   0   0      268.94      242.91      9.05 o
  11   0   0       30.70       28.24      4.58 o
  12   0   0       35.70       27.62      4.78 o
  13   0   0       24.91       21.59      4.93 o
  14   0   0      168.23      155.01     20.59 o
  15   0   0       25.33       19.41      5.50 o
  16   0   0      159.95      176.01      8.94 o
  17   0   0        8.86        6.52      5.08 o
   1   1   0      231.89      217.17      2.18 o
   2   1   0     4961.21     4651.90     43.93 o
   3   1   0      466.15      451.15      5.87 o
   4   1   0      101.61      112.93      2.80 o
   5   1   0     1626.54     1553.58     17.00 o
   6   1   0      344.96      324.69      5.83 o
   7   1   0      130.99      124.81      3.89 o
   8   1   0      748.68      776.52     11.23 o
   9   1   0       15.96        6.57      2.04 o
  10   1   0       41.38       48.24      3.31 o
  11   1   0        3.39        4.67      2.30 o
  12   1   0      265.84      240.27      7.07 o
  13   1   0      151.55      137.68      6.02 o
  14   1   0       38.52       46.01      6.60 o
  15   1   0        0.20        3.94      3.03 o
  16   1   0        8.31       13.95      5.51 o
  17   1   0        1.04        2.09      3.25 o
   0   2   0     6556.44     6825.79     74.41 o
   1   2   0     6298.50     6005.09     46.77 o
   2   2   0     1608.24     1522.13     11.72 o
   3   2   0     3838.13     3529.55     34.13 o
   4   2   0      731.00      642.08      8.15 o
   5   2   0        0.75        3.29      2.61 o
   6   2   0     1201.08     1259.16     14.92 o
   7   2   0      561.13      613.36     12.10 o
   8   2   0      819.80      810.43     12.83 o
   9   2   0      542.35      527.94      9.21 o
  10   2   0      702.17      698.72     11.47 o
  11   2   0        2.91        2.50      2.38 o
  12   2   0        1.05        2.31      2.49 o
  13   2   0        4.07        5.30      2.83 o
  14   2   0       90.15       99.50      4.99 o
  15   2   0       14.45       20.67      3.64 o
  16   2   0       99.18      108.12      7.37 o
  17   2   0        3.16        6.08      3.45 o
   1   3   0    48611.84    44915.01    352.66 o
   2   3   0      199.28      192.36      3.37 o
   3   3   0      138.74      155.65      2.43 o
   4   3   0       53.66       48.12      1.69 o
   5   3   0      855.80      936.95     13.45 o
   6   3   0       66.75       60.03      2.46 o
   7   3   0      184.34      184.84      4.32 o
   8   3   0        1.94        2.06      1.59 o
   9   3   0      467.64      483.66      7.98 o
  10   3   0       18.19       14.75      2.41 o
  11   3   0       54.94       42.33      3.29 o
  12   3   0       10.44        7.90      2.50 o
  13   3   0      197.59      191.37      6.38 o
  14   3   0       73.20       83.01      4.76 o
  15   3   0      210.47      242.15      8.15 o
  16   3   0       20.40       22.65      3.93 o
  17   3   0        0.13        4.89      3.53 o
   0   4   0     1447.40     1530.26     22.30 o
   1   4   0     2970.53     3111.25     25.27 o
   2   4   0     3308.95     3182.51     28.22 o
   3   4   0     5333.47     5221.13     41.48 o
   4   4   0        5.26        4.32      0.98 o
   5   4   0       56.14       65.33      2.19 o
   6   4   0      302.78      344.31      5.14 o
   7   4   0       62.28       79.58      3.06 o
   8   4   0        1.27        2.56      1.61 o
   9   4   0      364.67      389.84      7.55 o
  10   4   0      102.62       93.58      3.91 o
  11   4   0      107.66       92.48      4.94 o
  12   4   0       30.14       24.74      4.23 o
  13   4   0       81.83       79.23      4.39 o
  14   4   0       19.03       26.84      3.49 o
  15   4   0        0.15        2.65      3.10 o
  16   4   0       31.02       56.58      5.61 o
  17   4   0        8.42        9.35      3.76 o
   1   5   0     4172.25     4325.35     37.89 o
   2   5   0      234.48      223.57      4.12 o
   3   5   0     5097.76     5270.67     46.08 o
   4   5   0     4136.06     4207.89     34.45 o
   5   5   0      248.96      259.41      4.99 o
   6   5   0       18.28       22.39      1.71 o
   7   5   0       18.99       19.22      1.87 o
   8   5   0       16.12       21.69      2.04 o
   9   5   0      141.61      130.21      4.05 o
  10   5   0       10.36        6.82      2.32 o
  11   5   0       44.02       38.86      3.32 o
  12   5   0        9.90        8.25      2.70 o
  13   5   0        7.51        7.99      2.87 o
  14   5   0        3.07        1.71      2.91 o
  15   5   0        9.16        7.23      3.38 o
  16   5   0        5.07        2.28      3.09 o
   0   6   0      964.05     1049.24     35.15 o
   1   6   0      127.78      144.82      5.36 o
   2   6   0     3469.51     3520.15     30.91 o
   3   6   0      110.03      118.15      2.76 o
   4   6   0     2085.61     2147.68     19.07 o
   5   6   0        5.41        5.19      1.69 o
   6   6   0      339.92      338.67      6.21 o
   7   6   0      487.24      486.36      7.98 o
   8   6   0      146.88      136.27      4.56 o
   9   6   0       17.03       11.01      2.18 o
  10   6   0        2.09        0.93      2.09 o
  11   6   0       72.52       74.74      3.68 o
  12   6   0        3.25        2.27      2.33 o
  13   6   0        1.85        5.47      2.63 o
  14   6   0       12.16        8.38      2.80 o
  15   6   0        0.94       -1.16      3.22 o
  16   6   0       12.45        9.32      4.11 o
   1   7   0     2248.47     2368.48     24.71 o
   2   7   0      548.97      588.14      6.41 o
   3   7   0      491.02      444.88      5.17 o
   4   7   0       27.06       42.42      1.96 o
   5   7   0      135.62      140.49      4.07 o
   6   7   0       59.99       57.13      2.77 o
   7   7   0      568.76      569.04      8.97 o
   8   7   0       65.94       61.85      3.77 o
   9   7   0      599.95      649.86     10.48 o
  10   7   0       54.30       60.36      4.01 o
  11   7   0       10.53       11.15      3.14 o
  12   7   0        1.09        4.12      3.20 o
  13   7   0       41.14       46.37      4.80 o
  14   7   0       23.40       23.98      4.31 o
  15   7   0       38.86       44.73      7.10 o
   0   8   0      259.18      260.43      9.04 o
   1   8   0       32.53       34.93      1.99 o
   2   8   0        0.01        1.48      1.53 o
   3   8   0      881.61      942.80     10.69 o
   4   8   0      258.93      272.67      5.26 o
   5   8   0      959.09      909.21     11.36 o
   6   8   0       68.92       64.66      5.00 o
   7   8   0       70.58       69.35      4.08 o
   8   8   0      439.26      433.41      9.59 o
   9   8   0      132.58      128.83      5.14 o
  10   8   0      100.63      109.57      5.10 o
  11   8   0      117.97      119.83     10.07 o
  12   8   0       99.18       95.10      5.82 o
  13   8   0       31.76       30.05      5.70 o
  14   8   0       58.00       63.19      5.64 o
  15   8   0        8.21       13.88      4.60 o
   1   9   0        2.41       -0.77      1.97 o
   2   9   0       49.08       54.13      3.59 o
   3   9   0      325.56      307.50      7.97 o
   4   9   0        2.66        4.64      2.83 o
   5   9   0     1785.60     1775.31     36.00 o
   6   9   0        0.00        3.72      3.08 o
   7   9   0        0.03       -1.01      2.99 o
   8   9   0       17.72       20.63      4.15 o
   9   9   0       31.88       23.58      4.40 o
  10   9   0       26.12       24.41      3.97 o
  11   9   0        3.43        1.46      3.37 o
  12   9   0        1.30        1.52      3.55 o
  13   9   0       37.47       47.37      5.06 o
  14   9   0        6.15       10.14      4.54 o
   0  10   0       60.44       57.25      8.03 o
   1  10   0       70.65       66.19      5.85 o
   2  10   0      133.53      118.49      7.27 o
   3  10   0       46.25       42.53      5.50 o
   4  10   0      202.81      227.49      9.92 o
   5  10   0        0.19       -1.88      2.99 o
   6  10   0       69.36       66.00      5.03 o
   7  10   0       88.92       98.38      5.96 o
   8  10   0      172.80      168.98      7.71 o
   9  10   0        0.39       -0.68      3.38 o
  10  10   0        5.52        7.76      3.99 o
  11  10   0        3.75        5.50      4.11 o
  12  10   0        1.22        4.97      3.98 o
  13  10   0        0.84       -3.39      4.20 o
   1  11   0        3.58        1.12      3.72 o
   2  11   0       26.84       27.39      4.97 o
   3  11   0        0.09       -2.53      4.02 o
   4  11   0      686.00      652.32     25.61 o
   5  11   0        0.04        8.09      4.71 o
   6  11   0       42.71       43.41      6.21 o
   7  11   0       66.22       88.17      7.81 o
   8  11   0        0.03        4.66      5.14 o
   9  11   0       27.12       30.05      6.04 o
  10  11   0        3.13        9.31      5.52 o
  11  11   0        0.91        4.79      5.29 o
  12  11   0        1.12        1.39     10.29 o
   0  12   0       22.89       28.62      8.03 o
   1  12   0       34.17       29.42      5.50 o
   2  12   0       39.89       18.66      9.79 o
   3  12   0        0.01       -0.98      5.78 o
   4  12   0       86.13       77.49      7.27 o
   5  12   0        0.52       -1.76      4.97 o
   6  12   0       43.01       30.14      7.78 o
   7  12   0       67.91       72.61      7.46 o
   8  12   0        6.89       12.46      9.54 o
   9  12   0        1.77        0.25      5.78 o
  10  12   0        6.36        5.72      5.43 o
  11  12   0        1.07       -0.75      5.33 o
   1  13   0       20.75       18.58      5.50 o
   2  13   0        0.14       -4.62      4.62 o
   3  13   0       25.55       31.76     12.55 o
   4  13   0       13.76        1.26      4.97 o
   5  13   0        5.19       -1.53      6.28 o
   6  13   0        5.16        7.39      5.50 o
   7  13   0       25.89       22.85     10.80 o
   8  13   0       14.15       13.13      6.21 o
   9  13   0        2.75        7.89      6.78 o
  10  13   0        0.73       -1.99      5.65 o
   0  14   0       18.57       13.56      8.54 o
   1  14   0      137.56      133.60      9.23 o
   2  14   0        0.12       -4.97      4.97 o
   3  14   0        6.76        2.46      5.65 o
   4  14   0        0.41        7.19      5.43 o
   5  14   0       36.66       16.70      6.21 o
   6  14   0        0.25       -0.94      7.53 o
   7  14   0       17.11       28.12     10.04 o
   8  14   0        0.08        3.52      8.54 o
   1  15   0        5.34        9.54      6.39 o
   2  15   0        0.04       -8.03      8.03 o
   3  15   0        9.19        4.02      9.04 o
   4  15   0        5.71       -5.02      8.54 o
   5  15   0       63.43       65.79     12.55 o
 -17   1   1        9.21       12.82      3.51 o
 -16   1   1        0.34        7.85      3.07 o
 -15   1   1       20.33       28.45      3.71 o
 -14   1   1        8.65        8.86      3.18 o
 -13   1   1       53.08       46.92      3.81 o
 -12   1   1       58.56       58.02      4.06 o
 -11   1   1       17.29       14.85      3.62 o
 -10   1   1       56.46       53.69      3.90 o
  -9   1   1      151.53      147.78      4.87 o
  -8   1   1      525.60      538.19      8.84 o
  -7   1   1     1294.51     1273.82     15.49 o
  -6   1   1       81.34       46.56      4.71 o
  -5   1   1       14.40        9.25      1.26 o
  -4   1   1     1223.90     1109.00     12.81 o
  -3   1   1      398.51      342.93      3.77 o
  -2   1   1       14.38       12.90      1.01 o
  -1   1   1        0.98        2.26      0.31 o
   0   1   1      916.60      937.48      7.45 o
   1   1   1      253.35      203.69      1.86 o
   2   1   1     6731.48     6261.05     58.81 o
   3   1   1      423.50      359.45      5.70 o
   4   1   1      357.56      374.41      5.52 o
   5   1   1     1677.16     1521.43     19.13 o
   6   1   1      130.26      140.78      3.81 o
   7   1   1      260.88      255.35      5.45 o
   8   1   1      329.66      340.46      6.83 o
   9   1   1      426.72      435.14      8.22 o
  10   1   1      238.03      227.91      6.26 o
  11   1   1        1.72       -2.00      2.00 o
  12   1   1       23.45       24.05      3.31 o
  13   1   1        7.19       11.86      3.16 o
  14   1   1       22.89       28.97      4.06 o
  15   1   1      288.80      293.26      9.02 o
  16   1   1        0.01        2.75      3.21 o
  17   1   1        8.31        6.45      3.71 o
 -17   2   1       45.83       58.43      4.61 o
 -16   2   1       49.74       54.32      4.72 o
 -15   2   1        7.75       17.65      3.57 o
 -14   2   1      282.86      290.92      7.83 o
 -13   2   1      104.27      102.72      4.81 o
 -12   2   1      103.09       99.47      4.37 o
 -11   2   1      160.32      151.74      5.15 o
 -10   2   1       40.11       37.34      2.87 o
  -9   2   1        5.88       11.50      3.31 o
  -8   2   1       45.75       32.25      2.55 o
  -7   2   1     2175.43     2127.70     21.01 o
  -6   2   1       52.35       65.30      3.12 o
  -5   2   1      862.30      852.42      9.42 o
  -4   2   1      369.47      348.57      4.15 o
  -3   2   1      982.03     1029.81      8.76 o
  -2   2   1     7788.21     7546.58     58.99 o
  -1   2   1     7003.92     6710.27     68.80 o
   0   2   1     4086.18     3946.39     27.28 o
   1   2   1     1955.39     1759.70     11.93 o
   2   2   1     5324.36     4946.90     42.03 o
   3   2   1       69.10       51.73      1.84 o
   4   2   1      336.74      313.40      5.04 o
   5   2   1       16.74       12.84      1.47 o
   6   2   1     1640.00     1720.93     19.13 o
   7   2   1        2.44        1.32      1.44 o
   8   2   1     1805.41     1900.97     21.96 o
   9   2   1      182.01      179.93      5.38 o
  10   2   1      110.48      105.32      5.29 o
  11   2   1       67.33       52.51      3.65 o
  12   2   1      472.70      456.37      9.83 o
  13   2   1       40.11       41.64      4.11 o
  14   2   1      111.50      111.02      6.60 o
  15   2   1       45.27       56.39      5.86 o
  16   2   1       44.28       42.12      4.48 o
  17   2   1        0.52        0.83      3.23 o
 -17   3   1       43.21       39.95      4.63 o
 -16   3   1       44.98       45.32      4.41 o
 -15   3   1        0.01       -0.93      3.02 o
 -14   3   1      235.14      253.39      7.42 o
 -13   3   1       11.37        6.04      2.93 o
 -12   3   1       38.99       32.53      3.86 o
 -11   3   1      139.30      143.00      4.99 o
 -10   3   1      108.11       88.58      3.80 o
  -9   3   1      293.84      285.00      6.03 o
  -8   3   1       26.50       24.30      2.15 o
  -7   3   1      257.57      241.38      6.11 o
  -6   3   1        0.01       -1.19      1.19 o
  -5   3   1     2301.28     2199.36     20.65 o
  -4   3   1       90.32       89.69      2.13 o
  -3   3   1     2382.12     2226.51     17.42 o
  -2   3   1    15348.77    15344.30    103.35 o
  -1   3   1       45.29       61.56      2.27 o
   0   3   1     5452.31     5163.62     37.87 o
   1   3   1     3659.28     3511.22     23.15 o
   2   3   1    35725.06    33767.71    240.82 o
   3   3   1       27.72       33.72      1.41 o
   4   3   1      421.34      416.06      5.57 o
   5   3   1       97.89       90.31      3.00 o
   6   3   1        4.18        4.34      1.52 o
   7   3   1     1490.20     1536.76     18.12 o
   8   3   1       14.90       14.28      2.31 o
   9   3   1        7.41       16.55      4.78 o
  10   3   1      156.12      164.69      5.60 o
  11   3   1       85.82       75.67      4.23 o
  12   3   1        2.87        3.76      2.68 o
  13   3   1      193.76      194.49      6.31 o
  14   3   1       17.49       23.76      3.52 o
  15   3   1      133.39      154.34      6.26 o
  16   3   1       48.93       55.83      5.38 o
  17   3   1        6.85        8.28      3.99 o
 -17   4   1        4.21       13.29      4.20 o
 -16   4   1       39.59       45.63      4.63 o
 -15   4   1        3.55        1.51      5.12 o
 -14   4   1       43.00       47.68      4.05 o
 -13   4   1        0.40        0.34      2.57 o
 -12   4   1      173.60      177.11      5.73 o
 -11   4   1      397.99      390.59      9.53 o
 -10   4   1        0.51        0.45      1.97 o
  -9   4   1        0.12       -1.21      1.82 o
  -8   4   1       40.42       39.18      2.49 o
  -7   4   1      483.01      534.45      7.76 o
  -6   4   1     1623.00     1735.27     17.49 o
  -5   4   1     2795.92     2843.78     24.00 o
  -4   4   1     1762.51     1815.72     15.06 o
  -3   4   1      202.54      228.80      3.32 o
  -2   4   1        8.59        9.47      0.93 o
  -1   4   1     6385.81     6375.12     46.97 o
   0   4   1       13.09       15.84      0.86 o
   1   4   1     1962.33     2041.82     14.77 o
   2   4   1      108.44      119.53      2.96 o
   3   4   1     4960.70     5024.09     40.07 o
   4   4   1     1593.26     1572.51     13.99 o
   5   4   1      190.41      203.65      3.62 o
   6   4   1        6.71       12.23      1.47 o
   7   4   1      336.13      352.61      5.59 o
   8   4   1      605.81      588.37      8.54 o
   9   4   1        2.39        2.80      1.85 o
  10   4   1      179.29      168.35      5.91 o
  11   4   1       17.45       12.51      2.52 o
  12   4   1      140.63      138.89      5.23 o
  13   4   1       76.44       71.29      4.32 o
  14   4   1        6.55        8.07      2.97 o
  15   4   1        8.86       11.16      3.32 o
  16   4   1       24.93       28.44      4.10 o
  17   4   1        8.75       11.96      3.98 o
 -16   5   1        0.58       -2.68      3.28 o
 -15   5   1       11.61       13.50      3.51 o
 -14   5   1        1.69        1.45      2.80 o
 -13   5   1       17.90       19.86      3.17 o
 -12   5   1       12.34        6.92      2.56 o
 -11   5   1       16.22       15.26      3.08 o
 -10   5   1        3.79        0.13      2.12 o
  -9   5   1       74.82       65.62      3.28 o
  -8   5   1      168.74      152.29      4.47 o
  -7   5   1       73.27       89.61      4.57 o
  -6   5   1      886.46      891.55     10.94 o
  -5   5   1      248.87      297.29      5.33 o
  -4   5   1     1158.05     1114.74     10.29 o
  -3   5   1       15.07        4.05      1.13 o
  -2   5   1      268.84      282.93      3.80 o
  -1   5   1    16817.28    17555.55    136.50 o
   0   5   1       14.39       10.15      0.82 o
   1   5   1     5057.20     5343.52     46.30 o
   2   5   1      526.81      547.00      6.81 o
   3   5   1      299.04      294.13      8.62 o
   4   5   1        1.81        1.78      1.21 o
   5   5   1     1033.82     1185.68     11.61 o
   6   5   1       98.06       98.49      2.97 o
   7   5   1      269.28      299.81      5.21 o
   8   5   1      102.68       97.33      3.32 o
   9   5   1        3.84        3.87      1.76 o
  10   5   1       13.68       12.14      2.53 o
  11   5   1      148.18      129.99      4.44 o
  12   5   1       12.51       12.79      2.60 o
  13   5   1       25.43       27.12      3.22 o
  14   5   1        0.31        1.10      2.60 o
  15   5   1        1.46        1.08      3.07 o
  16   5   1        3.88        5.76      3.74 o
 -16   6   1        1.46        7.22      4.12 o
 -15   6   1        0.22        0.11      2.89 o
 -14   6   1        2.31        1.22      2.52 o
 -13   6   1       15.12       16.46      2.97 o
 -12   6   1       11.92       10.37      2.67 o
 -11   6   1       44.76       39.93      3.17 o
 -10   6   1      217.28      204.69      6.15 o
  -9   6   1       21.57       25.44      2.90 o
  -8   6   1       22.66       19.83      2.67 o
  -7   6   1        8.68        6.80      2.01 o
  -6   6   1      417.94      417.87      7.04 o
  -5   6   1       69.46       73.96      2.94 o
  -4   6   1     1484.38     1557.39     18.42 o
  -3   6   1     3034.41     3007.38     25.32 o
  -2   6   1     1364.79     1543.93     12.69 o
  -1   6   1        5.35        3.61      1.09 o
   0   6   1     1863.51     2159.21     19.97 o
   1   6   1      780.90      843.93      8.91 o
   2   6   1       55.29       66.49      2.16 o
   3   6   1     1953.69     2035.25     17.82 o
   4   6   1      129.46      149.51      3.30 o
   5   6   1      116.56      100.80      3.16 o
   6   6   1      446.36      433.30      9.79 o
   7   6   1       29.93       34.63      2.32 o
   8   6   1       65.61       62.65      2.83 o
   9   6   1      205.24      201.96      5.01 o
  10   6   1      302.31      300.01      6.22 o
  11   6   1      555.86      553.57      8.88 o
  12   6   1       22.47       24.10      2.96 o
  13   6   1       51.94       56.49      3.52 o
  14   6   1        1.42        5.55      2.74 o
  15   6   1        2.76        4.08      3.80 o
  16   6   1        2.89        1.81      4.18 o
 -15   7   1        0.02       -3.61      3.61 o
 -14   7   1        4.73        4.01      5.00 o
 -13   7   1        2.36        0.80      3.26 o
 -12   7   1      119.56      132.88      5.54 o
 -11   7   1      197.91      195.63      8.82 o
 -10   7   1        5.24        4.13      2.69 o
  -9   7   1        3.96        3.18      2.59 o
  -8   7   1      352.59      349.62      7.30 o
  -7   7   1       50.92       47.64      4.31 o
  -6   7   1      972.45     1012.53     12.48 o
  -5   7   1       37.65       30.33      2.90 o
  -4   7   1      126.93      114.42      2.95 o
  -3   7   1      313.51      340.90      4.39 o
  -2   7   1       37.98       37.35      1.34 o
  -1   7   1      663.26      749.79     25.81 o
   0   7   1      215.09      242.05      4.58 o
   1   7   1      865.70      919.64      9.72 o
   2   7   1       30.57       43.26      1.94 o
   3   7   1      406.56      462.20      5.15 o
   4   7   1     2397.71     2517.52     22.08 o
   5   7   1       14.95       14.87      2.16 o
   6   7   1       19.37       22.16      2.39 o
   7   7   1       93.16       91.91      3.74 o
   8   7   1       56.96       56.31      3.18 o
   9   7   1      138.19      140.40      4.94 o
  10   7   1        1.33       -0.82      2.37 o
  11   7   1      246.89      273.60      7.58 o
  12   7   1       57.92       61.80      4.48 o
  13   7   1       41.55       50.58      4.39 o
  14   7   1        7.03        3.35      3.99 o
  15   7   1       15.78       17.68      5.58 o
 -15   8   1        0.03       -3.81      3.93 o
 -14   8   1        1.73       -3.22      3.46 o
 -13   8   1        1.51        2.82      3.57 o
 -12   8   1       42.25       34.83      4.44 o
 -11   8   1        0.03        0.92      3.33 o
 -10   8   1      803.92      799.34     14.30 o
  -9   8   1       14.28       15.54      3.42 o
  -8   8   1       47.58       52.53      4.18 o
  -7   8   1       79.53       73.33      4.42 o
  -6   8   1        0.64       -1.48      2.25 o
  -5   8   1      164.74      164.86      4.65 o
  -4   8   1      488.22      488.38      7.27 o
  -3   8   1      212.32      208.98      5.23 o
  -2   8   1      273.93      257.36      5.24 o
  -1   8   1        7.65       10.61      1.56 o
   0   8   1       65.44       61.92      2.62 o
   1   8   1       69.31       72.65      2.75 o
   2   8   1      769.84      819.31      9.25 o
   3   8   1      813.67      811.94     10.69 o
   4   8   1      372.36      367.76      6.61 o
   5   8   1       25.64       28.20      3.62 o
   6   8   1     2122.40     2089.15     24.90 o
   7   8   1       93.15       88.64      4.51 o
   8   8   1        1.66       -1.34      2.15 o
   9   8   1       89.76       97.22      4.65 o
  10   8   1      217.66      224.67      6.87 o
  11   8   1       65.67       55.05      4.21 o
  12   8   1       10.63       14.00      3.48 o
  13   8   1        1.68        1.58      3.52 o
  14   8   1       69.10       73.50      5.93 o
  15   8   1       11.25       14.47      4.47 o
 -14   9   1        0.90       -0.94      3.97 o
 -13   9   1        2.03        5.32      3.73 o
 -12   9   1        6.92        7.64      4.24 o
 -11   9   1        0.44       -0.81      3.22 o
 -10   9   1      170.81      203.58      7.68 o
  -9   9   1        0.66        1.48      3.29 o
  -8   9   1      257.81      276.82      9.09 o
  -7   9   1       62.45       62.85      4.76 o
  -6   9   1       10.14        9.97      3.13 o
  -5   9   1      957.07      968.47     22.20 o
  -4   9   1     1680.27     1634.98     23.21 o
  -3   9   1        0.00        1.03      3.78 o
  -2   9   1      308.17      296.21     14.07 o
  -1   9   1        3.79        3.45      2.01 o
   0   9   1      279.26      267.64     11.36 o
   1   9   1        4.60        8.90      2.55 o
   2   9   1      280.93      260.10      7.08 o
   3   9   1      526.56      506.77     12.65 o
   4   9   1      352.13      344.97      8.79 o
   5   9   1      401.49      426.95     10.21 o
   6   9   1       32.64       39.40      4.29 o
   7   9   1      425.10      443.10     10.99 o
   8   9   1       94.57       93.46      6.73 o
   9   9   1        2.76        0.37      3.41 o
  10   9   1       70.33       68.90      7.36 o
  11   9   1       74.59       76.81      5.36 o
  12   9   1        4.32        3.98      3.56 o
  13   9   1        0.03        2.12      3.65 o
  14   9   1        1.38        2.35      4.04 o
 -13  10   1       25.42       34.96      5.12 o
 -12  10   1        4.16        2.22      3.96 o
 -11  10   1        0.38       -2.65      3.75 o
 -10  10   1        0.45       -3.46      3.46 o
  -9  10   1        4.89        4.42      3.75 o
  -8  10   1       69.63       68.71      5.35 o
  -7  10   1       16.01       11.60      3.83 o
  -6  10   1      151.88      160.78     10.28 o
  -5  10   1        5.71        6.73      4.43 o
  -4  10   1      161.78      145.18      8.17 o
  -3  10   1      152.87      148.77      8.14 o
  -2  10   1        2.96        2.58      4.77 o
  -1  10   1       60.00       61.16      6.28 o
   0  10   1       37.89       30.57      4.78 o
   1  10   1       29.95       29.99      5.02 o
   2  10   1        3.57       -1.46      4.77 o
   3  10   1       20.96       11.55      4.14 o
   4  10   1      433.15      442.30     10.46 o
   5  10   1      339.77      350.54      9.33 o
   6  10   1      461.14      431.50     10.79 o
   7  10   1       42.57       45.09      4.65 o
   8  10   1       33.97       41.48      4.79 o
   9  10   1       63.05       70.35      5.70 o
  10  10   1        2.63        3.73      3.75 o
  11  10   1        1.78        2.83      3.75 o
  12  10   1       22.73       14.94      4.58 o
  13  10   1        7.27        9.37      4.89 o
 -12  11   1        5.41        6.68      5.85 o
 -11  11   1        7.38        8.02      5.50 o
 -10  11   1        0.69        7.06      5.43 o
  -9  11   1        0.63       -0.73      4.58 o
  -8  11   1        0.75       -2.90      4.58 o
  -7  11   1      207.93      206.67     10.64 o
  -6  11   1       37.36       49.73      6.39 o
  -5  11   1      102.08      113.76      7.79 o
  -4  11   1        0.68        1.17      4.34 o
  -3  11   1       20.98       10.12      4.58 o
  -2  11   1       30.09       23.64      4.78 o
  -1  11   1       30.99       14.20      4.43 o
   0  11   1      212.39      192.21      9.05 o
   1  11   1       70.01       66.46      6.39 o
   2  11   1       22.06       10.63      4.43 o
   3  11   1      227.46      213.93      9.92 o
   4  11   1       11.52       12.30      4.97 o
   5  11   1      485.16      471.14     14.73 o
   6  11   1       22.61       16.97      5.14 o
   7  11   1       61.27       73.26      7.10 o
   8  11   1        4.88       13.06      5.33 o
   9  11   1       36.55       38.35      5.08 o
  10  11   1        2.25        3.28      3.96 o
  11  11   1        2.36        1.22      3.96 o
  12  11   1        9.27        7.14      4.71 o
 -11  12   1       18.90       16.82      6.56 o
 -10  12   1       18.68       10.00      5.79 o
  -9  12   1       93.74      115.60      9.21 o
  -8  12   1       67.62       98.34     10.29 o
  -7  12   1       41.47       24.66      6.21 o
  -6  12   1       70.24       68.46      7.08 o
  -5  12   1       42.54       30.58      6.01 o
  -4  12   1       87.84       67.40      6.86 o
  -3  12   1       18.94       16.32      4.97 o
  -2  12   1       44.64       31.60      5.50 o
  -1  12   1       17.22        6.53      6.28 o
   0  12   1      125.36      107.75      8.54 o
   1  12   1       38.30       17.58      4.97 o
   2  12   1       35.92       46.24      6.21 o
   3  12   1        5.58        0.10      4.43 o
   4  12   1       46.92       44.68      6.21 o
   5  12   1       50.57       58.26      6.92 o
   6  12   1       75.40       73.58      7.46 o
   7  12   1       18.74       25.38      6.04 o
   8  12   1       61.46       75.59      7.98 o
   9  12   1        5.25       -4.97      4.97 o
  10  12   1        0.91        0.05      6.28 o
  11  12   1        0.59        4.02      8.54 o
 -10  13   1        0.77        1.19      6.21 o
  -9  13   1       19.91       17.35      7.28 o
  -8  13   1        0.01       -1.28      5.50 o
  -7  13   1        4.40        0.14      5.07 o
  -6  13   1       28.17       33.54      6.56 o
  -5  13   1       16.54       10.10      5.85 o
  -4  13   1       10.76        4.82      6.28 o
  -3  13   1        0.07        0.65      5.02 o
  -2  13   1        5.22        2.05      4.58 o
  -1  13   1       10.40       -0.54      7.53 o
   0  13   1       21.43       10.29      4.97 o
   1  13   1        0.27       -1.51      5.52 o
   2  13   1        3.77        0.32      4.93 o
   3  13   1       64.28       53.14      7.78 o
   4  13   1       10.24        4.02      4.97 o
   5  13   1        0.28       -3.52      4.97 o
   6  13   1        2.32       -3.52      4.97 o
   7  13   1       91.60      110.23      9.05 o
   8  13   1       62.64       80.35     12.05 o
   9  13   1        0.73        4.02      7.53 o
  10  13   1        0.65       -7.53      7.53 o
  -8  14   1       11.25        0.10      6.21 o
  -7  14   1        1.36        6.05      6.15 o
  -6  14   1       11.33       18.58      6.75 o
  -5  14   1       14.74       14.59      5.85 o
  -4  14   1        0.35       -3.90      5.14 o
  -3  14   1       30.31       27.03      9.04 o
  -2  14   1       13.08       15.11      5.65 o
  -1  14   1       80.67       70.06      7.81 o
   0  14   1        3.50        1.26      5.33 o
   1  14   1        1.31       -4.02      4.97 o
   2  14   1        2.52        1.25      5.14 o
   3  14   1        3.75        3.77      5.65 o
   4  14   1        0.26       -2.01      7.03 o
   5  14   1       28.98       30.63      9.54 o
   6  14   1       40.30       37.66     11.05 o
   7  14   1        2.39       -2.51      8.03 o
   8  14   1        1.31        3.52      9.04 o
  -5  15   1        1.60       -1.26      6.04 o
  -4  15   1        1.43       -5.04      6.21 o
  -3  15   1       37.11       33.14     10.55 o
  -2  15   1        8.00       12.05      9.54 o
  -1  15   1        0.02       -8.03      8.03 o
   0  15   1        1.92       -7.53      7.53 o
   1  15   1        1.75       -7.53      7.53 o
   2  15   1        7.11       -2.51      8.54 o
   3  15   1       46.44       27.12     10.55 o
   4  15   1        0.93       -8.03      8.03 o
   5  15   1        9.25        3.52      9.54 o
 -17   0   2       20.04       24.71      6.65 o
 -16   0   2        0.48       -0.15      3.90 o
 -15   0   2       15.21       38.10      5.31 o
 -14   0   2       61.89       54.84      5.37 o
 -13   0   2       81.98       74.47      5.64 o
 -12   0   2       51.90       49.67      5.50 o
 -11   0   2       17.59       10.27      7.03 o
 -10   0   2        5.25        0.83      3.26 o
  -9   0   2       42.91       51.73      8.79 o
  -8   0   2      423.77      437.28     10.99 o
  -7   0   2     1456.61     1468.01     28.37 o
  -6   0   2      341.66      330.94      8.34 o
  -5   0   2        5.36        1.84      3.01 o
  -4   0   2    18842.71    17556.44    379.72 o
  -3   0   2    33344.58    31499.65    269.92 o
  -2   0   2     1910.84     1734.20     15.87 o
  -1   0   2    13659.86    13288.26    150.87 o
   0   0   2     5234.18     5053.43     57.03 o
   1   0   2        2.21       34.75      1.62 o
   2   0   2      396.52      345.56     13.03 o
   3   0   2      100.99       90.90      3.36 o
   4   0   2     3131.21     2899.43     40.83 o
   5   0   2      107.88      113.63      4.43 o
   6   0   2     1449.56     1476.63     23.97 o
   7   0   2     1434.16     1407.98     23.78 o
   8   0   2       27.34       34.21      3.55 o
   9   0   2        3.93        3.74      2.77 o
  10   0   2       67.90       71.98      5.33 o
  11   0   2        4.98       -2.22      2.88 o
  12   0   2      179.13      189.05      9.21 o
  13   0   2      536.59      509.48     15.26 o
  14   0   2       62.73       64.96      7.03 o
  15   0   2       62.97       85.79      7.94 o
  16   0   2        1.27        5.27      4.97 o
  17   0   2        1.00        0.03      5.50 o
 -17   1   2       20.29       27.72      3.88 o
 -16   1   2        0.97        3.06      2.88 o
 -15   1   2       40.57       49.81      4.79 o
 -14   1   2      271.00      285.68      7.11 o
 -13   1   2      253.93      257.69      7.10 o
 -12   1   2       67.03       49.74      3.66 o
 -11   1   2      101.29       88.18      4.15 o
 -10   1   2      502.58      509.92      8.56 o
  -9   1   2     1235.04     1215.75     14.36 o
  -8   1   2      279.39      310.89      5.81 o
  -7   1   2       14.16        6.79      1.53 o
  -6   1   2     1695.67     1640.66     16.48 o
  -5   1   2      756.93      748.79      9.73 o
  -4   1   2       23.14       11.64      0.96 o
  -3   1   2      259.16      238.08      2.78 o
  -2   1   2    43015.39    40107.11    298.84 o
  -1   1   2    17177.67    16271.32    104.81 o
   0   1   2      174.60      181.86      1.87 o
   1   1   2    10879.27    10405.99     67.11 o
   2   1   2    52400.78    48644.00    346.40 o
   3   1   2     3136.42     3063.61     27.13 o
   4   1   2     1839.49     1594.01     16.94 o
   5   1   2      545.05      527.83      7.53 o
   6   1   2       65.28       70.74      2.83 o
   7   1   2      156.55      160.54      5.39 o
   8   1   2      868.87      932.61     12.86 o
   9   1   2      450.55      451.59      8.66 o
  10   1   2      231.53      238.75      6.33 o
  11   1   2      359.75      328.91     10.80 o
  12   1   2       10.24        8.91      2.77 o
  13   1   2        3.19        9.58      3.13 o
  14   1   2        3.68        3.13      3.25 o
  15   1   2        6.23        8.97      3.69 o
  16   1   2       26.70       26.43      4.44 o
  17   1   2       15.27       26.56      7.18 o
 -17   2   2        1.07        8.40      3.29 o
 -16   2   2        0.80        5.78      3.05 o
 -15   2   2       88.33       92.72      5.76 o
 -14   2   2        1.90        0.54      2.85 o
 -13   2   2      286.59      275.62     10.75 o
 -12   2   2      117.81      112.22      4.71 o
 -11   2   2       13.65       13.02      2.66 o
 -10   2   2       67.78       71.42      3.55 o
  -9   2   2       30.81       36.53      2.61 o
  -8   2   2        4.06        2.90      2.17 o
  -7   2   2      543.40      485.51      7.13 o
  -6   2   2     1110.34     1117.45     12.71 o
  -5   2   2      185.29      178.49      3.57 o
  -4   2   2     1743.25     1664.79     12.90 o
  -3   2   2     1055.98     1018.32      8.87 o
  -2   2   2     2529.43     2489.44     17.86 o
  -1   2   2      828.64      793.81      6.16 o
   0   2   2     1790.41     1828.13     13.15 o
   1   2   2     3103.70     2918.82     20.53 o
   2   2   2      218.26      195.50      2.37 o
   3   2   2     2653.45     2449.26     20.26 o
   4   2   2      255.26      230.08      4.18 o
   5   2   2     1257.66     1274.75     14.61 o
   6   2   2      875.85      934.53     15.58 o
   7   2   2      143.10      162.85      4.57 o
   8   2   2      206.64      186.88      5.19 o
   9   2   2       12.62       15.36      3.91 o
  10   2   2      289.23      287.87      7.00 o
  11   2   2       46.84       46.08      3.61 o
  12   2   2      231.50      229.37      7.20 o
  13   2   2       26.28       20.51      4.06 o
  14   2   2       39.35       40.24      5.80 o
  15   2   2       14.61       17.01      3.95 o
  16   2   2       82.98       97.21      5.63 o
  17   2   2       41.73       42.87      4.62 o
 -17   3   2       36.34       39.50      4.35 o
 -16   3   2        3.05        3.52      3.12 o
 -15   3   2       20.79       25.98      3.85 o
 -14   3   2       45.21       59.89      4.32 o
 -13   3   2       15.81       13.62      2.99 o
 -12   3   2      107.48      110.15      4.65 o
 -11   3   2       83.33       71.19      4.16 o
 -10   3   2       28.07       24.34      2.67 o
  -9   3   2      184.09      183.39      4.87 o
  -8   3   2      279.13      283.39      5.59 o
  -7   3   2      303.98      308.96      5.56 o
  -6   3   2      267.98      296.92      5.18 o
  -5   3   2      255.93      269.41      4.55 o
  -4   3   2        1.82        3.71      1.01 o
  -3   3   2      389.95      379.41      4.35 o
  -2   3   2     5588.57     5332.82     36.71 o
  -1   3   2     8766.80     8668.07     59.24 o
   0   3   2       82.86       84.82      2.07 o
   1   3   2    11179.65    11007.88     86.83 o
   2   3   2     2375.94     2267.81     20.40 o
   3   3   2      150.64      141.33      2.52 o
   4   3   2        0.45        0.96      0.86 o
   5   3   2     1394.24     1538.30     15.51 o
   6   3   2      184.48      216.39      4.79 o
   7   3   2      747.08      782.13     12.83 o
   8   3   2     1229.26     1218.95     15.66 o
   9   3   2       67.95       69.53      3.61 o
  10   3   2        3.90        3.12      2.83 o
  11   3   2       20.74       25.38      3.92 o
  12   3   2      191.57      197.06      6.73 o
  13   3   2       23.17       19.58      3.56 o
  14   3   2       39.95       37.89      5.00 o
  15   3   2       50.82       49.44      4.42 o
  16   3   2        2.20       -0.97      3.06 o
  17   3   2       12.26       14.25      3.88 o
 -17   4   2        0.18        1.86      3.24 o
 -16   4   2        1.55        3.16      3.39 o
 -15   4   2       12.33       15.02      4.41 o
 -14   4   2        4.69        0.97      2.87 o
 -13   4   2      217.36      234.34      7.75 o
 -12   4   2        0.06       -2.65      2.65 o
 -11   4   2        1.32       -2.13      2.13 o
 -10   4   2       52.51       58.14      3.37 o
  -9   4   2       61.56       56.30      3.14 o
  -8   4   2       87.02       85.95      3.32 o
  -7   4   2      120.09      134.42      3.90 o
  -6   4   2     1567.19     1639.79     18.95 o
  -5   4   2     1131.16     1230.72     14.67 o
  -4   4   2     4555.26     4564.92     34.53 o
  -3   4   2      137.45      135.32      2.38 o
  -2   4   2     5153.34     5073.64     35.13 o
  -1   4   2     1048.21     1099.17      9.11 o
   0   4   2      379.26      384.25      3.44 o
   1   4   2     2572.58     2600.37     21.71 o
   2   4   2      554.51      583.31      5.32 o
   3   4   2     4676.42     4635.23     36.74 o
   4   4   2     1588.47     1599.13     13.27 o
   5   4   2        0.64        1.45      1.34 o
   6   4   2     1161.72     1212.77     12.35 o
   7   4   2       13.55        8.49      1.68 o
   8   4   2      429.68      443.41      7.40 o
   9   4   2        2.59        4.99      1.99 o
  10   4   2        5.85        4.92      2.32 o
  11   4   2        1.11       -2.17      2.17 o
  12   4   2      269.75      270.80      8.37 o
  13   4   2        0.34       -0.17      2.49 o
  14   4   2       13.78       11.99      4.30 o
  15   4   2        0.03       -2.48      2.92 o
  16   4   2        1.79       -0.40      2.97 o
  17   4   2        0.38        0.47      2.99 o
 -16   5   2        0.50        2.82      3.48 o
 -15   5   2        2.44        0.78      3.19 o
 -14   5   2        4.90        8.42      3.53 o
 -13   5   2       21.32       23.75      3.30 o
 -12   5   2       13.61       12.73      2.83 o
 -11   5   2        3.29        0.28      2.32 o
 -10   5   2       26.27       29.26      3.08 o
  -9   5   2       19.98       17.40      2.43 o
  -8   5   2       88.71       86.01      4.11 o
  -7   5   2      306.21      313.54      6.76 o
  -6   5   2      593.13      613.79      8.57 o
  -5   5   2        2.13        1.51      1.38 o
  -4   5   2      769.18      845.95      8.36 o
  -3   5   2     1083.68     1108.84      9.26 o
  -2   5   2      810.34      844.49      7.65 o
  -1   5   2      816.36      823.09      7.25 o
   0   5   2      304.01      385.68      4.33 o
   1   5   2       83.53      105.42      2.57 o
   2   5   2     1680.84     1734.17     16.84 o
   3   5   2       39.46       42.12      1.60 o
   4   5   2       67.18       78.13      3.69 o
   5   5   2        6.24        1.67      1.10 o
   6   5   2      422.21      464.26      5.90 o
   7   5   2      114.18      110.67      3.39 o
   8   5   2       76.80       72.11      2.74 o
   9   5   2        1.91        0.88      1.59 o
  10   5   2       37.36       26.56      2.40 o
  11   5   2       21.31       23.13      2.90 o
  12   5   2        0.02        2.38      2.10 o
  13   5   2       10.16        8.84      2.33 o
  14   5   2        8.96        8.00      2.78 o
  15   5   2       15.52       19.28      3.29 o
  16   5   2       40.50       44.70      4.11 o
 -16   6   2        5.44        6.48      3.97 o
 -15   6   2        5.66        2.22      3.53 o
 -14   6   2        0.39        1.74      3.07 o
 -13   6   2        5.20        4.46      2.99 o
 -12   6   2        7.67        1.90      2.75 o
 -11   6   2       11.71       10.60      2.98 o
 -10   6   2      380.80      421.77      8.43 o
  -9   6   2      227.92      240.64      6.32 o
  -8   6   2        9.99        8.03      2.36 o
  -7   6   2       67.80       66.46      3.38 o
  -6   6   2       25.40       33.43      2.48 o
  -5   6   2       14.88       12.03      1.87 o
  -4   6   2      361.49      380.98      5.07 o
  -3   6   2      533.94      572.87      6.65 o
  -2   6   2     3228.94     3503.78     26.81 o
  -1   6   2     2250.38     2429.92     20.46 o
   0   6   2        3.84        5.54      0.88 o
   1   6   2      152.93      186.43      4.49 o
   2   6   2     1264.28     1238.86     11.55 o
   3   6   2     2287.59     2369.21     18.90 o
   4   6   2        9.08        5.45      1.20 o
   5   6   2      199.73      231.49      5.25 o
   6   6   2        1.55        2.90      1.37 o
   7   6   2       24.79       23.42      1.86 o
   8   6   2        0.90       -0.37      1.46 o
   9   6   2       86.92       92.30      3.31 o
  10   6   2       27.97       32.54      2.62 o
  11   6   2      234.13      245.80      5.60 o
  12   6   2       23.30       21.47      2.64 o
  13   6   2       44.95       51.57      3.45 o
  14   6   2       11.67       11.00      3.62 o
  15   6   2       16.24       27.91      4.75 o
  16   6   2        0.65        0.53      3.86 o
 -15   7   2        7.34        9.08      6.67 o
 -14   7   2       17.01       18.66      4.24 o
 -13   7   2        4.42        5.74      3.39 o
 -12   7   2       39.10       30.31      3.71 o
 -11   7   2      321.08      316.19      8.07 o
 -10   7   2      340.62      357.11      8.68 o
  -9   7   2     1615.82     1593.36     18.88 o
  -8   7   2       57.02       65.61      3.85 o
  -7   7   2      671.00      682.93     10.07 o
  -6   7   2       14.98       15.68      2.37 o
  -5   7   2      339.00      314.28      6.58 o
  -4   7   2      321.83      348.07      7.00 o
  -3   7   2      179.17      187.30      3.57 o
  -2   7   2       79.06       97.12      1.91 o
  -1   7   2      274.43      261.08      3.68 o
   0   7   2      201.88      225.54      3.19 o
   1   7   2       20.15       29.04      3.91 o
   2   7   2       71.65       94.44      3.35 o
   3   7   2        3.07        3.29      1.10 o
   4   7   2     2095.64     2182.21     18.04 o
   5   7   2     2241.60     2161.37     19.70 o
   6   7   2      828.75      817.83     11.93 o
   7   7   2      343.95      337.02      6.22 o
   8   7   2       34.02       32.02      2.77 o
   9   7   2      211.59      207.85      5.26 o
  10   7   2        5.12        8.96      3.22 o
  11   7   2       38.25       35.25      3.69 o
  12   7   2        0.05        1.30      2.85 o
  13   7   2       54.50       73.54      4.95 o
  14   7   2       17.10        9.13      4.78 o
  15   7   2        8.12        8.61      4.07 o
 -15   8   2       27.30       35.48      5.94 o
 -14   8   2        0.21       -3.55      3.55 o
 -13   8   2        1.44        1.40      3.67 o
 -12   8   2       12.45        9.61      3.77 o
 -11   8   2       63.13       70.22      5.41 o
 -10   8   2       16.71       21.76      3.86 o
  -9   8   2       98.89       91.05      5.39 o
  -8   8   2      245.25      265.96      6.70 o
  -7   8   2       11.54       11.79      2.75 o
  -6   8   2      271.99      268.02      6.78 o
  -5   8   2      805.33      840.28     12.16 o
  -4   8   2      120.53      141.90      4.00 o
  -3   8   2     1007.13     1003.88     11.34 o
  -2   8   2      690.69      703.50      8.49 o
  -1   8   2      124.45      130.63      3.56 o
   0   8   2       19.95       20.93      1.47 o
   1   8   2       11.42        5.87      1.65 o
   2   8   2      203.41      219.12      5.08 o
   3   8   2     1153.53     1236.67     13.43 o
   4   8   2      322.44      354.31      6.14 o
   5   8   2      456.06      440.28      7.40 o
   6   8   2        3.39        5.20      2.39 o
   7   8   2       14.66        8.73      2.65 o
   8   8   2      394.64      377.98      8.59 o
   9   8   2        0.10       -2.48      2.48 o
  10   8   2        1.91       -2.76      2.76 o
  11   8   2       47.76       40.54      4.00 o
  12   8   2       10.53        9.32      3.46 o
  13   8   2        0.63        0.71      3.65 o
  14   8   2        1.19        1.91      3.81 o
  15   8   2        0.48        4.47      4.20 o
 -14   9   2        0.00        2.76      4.06 o
 -13   9   2       17.31       20.39      4.38 o
 -12   9   2        9.98        5.23      3.73 o
 -11   9   2       37.07       32.04      4.28 o
 -10   9   2       11.94       19.61      3.81 o
  -9   9   2       12.12        7.75      3.32 o
  -8   9   2      315.53      316.46      9.71 o
  -7   9   2        6.55        5.63      4.47 o
  -6   9   2       20.40       30.32      5.76 o
  -5   9   2      536.14      524.26     10.99 o
  -4   9   2      253.46      264.00      8.01 o
  -3   9   2      673.08      683.12     10.14 o
  -2   9   2      450.07      450.41      9.31 o
  -1   9   2       88.17       89.84      4.57 o
   0   9   2      105.32      123.92      5.10 o
   1   9   2       96.11       90.62      4.36 o
   2   9   2        9.91       14.12      2.80 o
   3   9   2       28.46       26.06      6.40 o
   4   9   2       17.13       16.20      3.32 o
   5   9   2      177.92      181.07      7.75 o
   6   9   2       74.35       84.65      5.37 o
   7   9   2       13.48       19.00      3.86 o
   8   9   2      120.02      117.33      6.25 o
   9   9   2        0.57       -3.16      3.23 o
  10   9   2        1.52        1.18      3.52 o
  11   9   2       22.26       32.75      5.02 o
  12   9   2       13.34       11.13      3.94 o
  13   9   2       12.18        4.17      4.03 o
  14   9   2       32.75       35.50      7.61 o
 -13  10   2        1.84        0.35      3.82 o
 -12  10   2        6.49        1.09      3.83 o
 -11  10   2       19.95       31.22      6.37 o
 -10  10   2       42.90       32.44      4.86 o
  -9  10   2       32.24       33.73      5.70 o
  -8  10   2        4.38        6.37      3.58 o
  -7  10   2       55.01       60.45      5.25 o
  -6  10   2       91.96       94.05     10.55 o
  -5  10   2        1.35       -3.42      3.86 o
  -4  10   2       10.74        5.00      4.22 o
  -3  10   2       28.00       14.68      4.45 o
  -2  10   2       88.76       72.37      7.78 o
  -1  10   2        0.84        0.87      4.02 o
   0  10   2       12.22       11.53      4.07 o
   1  10   2      233.07      247.11     17.83 o
   2  10   2       19.71       12.06      3.79 o
   3  10   2      444.32      439.90     13.97 o
   4  10   2      140.42      141.38      6.45 o
   5  10   2       12.74       13.33      3.54 o
   6  10   2      218.80      235.38     13.53 o
   7  10   2       51.19       41.57      4.58 o
   8  10   2       31.64       24.67      4.25 o
   9  10   2        3.47        3.15      3.46 o
  10  10   2       39.02       34.54      4.81 o
  11  10   2        0.07       -1.17      3.66 o
  12  10   2        1.09        5.89      4.20 o
  13  10   2       18.56       24.67      5.67 o
 -12  11   2        5.59       10.31      6.01 o
 -11  11   2        2.74       -0.43      5.07 o
 -10  11   2        1.74        2.55      5.14 o
  -9  11   2       16.94       17.61      5.65 o
  -8  11   2        2.02       -2.08      4.82 o
  -7  11   2      619.77      655.04     18.64 o
  -6  11   2        0.05       -0.58      4.58 o
  -5  11   2       58.74       63.14      6.72 o
  -4  11   2      109.49      122.75     16.57 o
  -3  11   2       16.33        8.50      4.22 o
  -2  11   2       71.94       69.54      6.21 o
  -1  11   2        0.93        1.48      5.27 o
   0  11   2        3.62       -2.51      3.91 o
   1  11   2        4.56        0.31      4.02 o
   2  11   2       37.80       42.91      5.50 o
   3  11   2       39.73       35.55      5.33 o
   4  11   2       90.33       84.72     16.82 o
   5  11   2      121.24      136.03     10.55 o
   6  11   2       30.17       33.74      5.85 o
   7  11   2      131.11      148.79      8.67 o
   8  11   2        4.58        4.73      5.87 o
   9  11   2       14.82       16.83      4.44 o
  10  11   2        0.73       -3.57      3.57 o
  11  11   2        0.45       -1.40      4.04 o
  12  11   2        4.61        8.62      5.50 o
 -11  12   2        0.65       -0.52      5.85 o
 -10  12   2       54.67       73.12     17.83 o
  -9  12   2       22.06       23.03      7.78 o
  -8  12   2        3.18        5.32      7.28 o
  -7  12   2       30.93       26.71      5.85 o
  -6  12   2       76.58       66.20      7.46 o
  -5  12   2       27.22       28.23      6.28 o
  -4  12   2       22.50       18.94      5.43 o
  -3  12   2        5.31       -4.22      4.22 o
  -2  12   2       24.81       19.09      5.29 o
  -1  12   2       60.47       52.51      6.04 o
   0  12   2      135.64      115.82      7.81 o
   1  12   2       10.67        7.61      4.78 o
   2  12   2        2.82        0.98      6.78 o
   3  12   2        0.42       -1.26      4.27 o
   4  12   2       10.05        2.51      4.62 o
   5  12   2       45.43       47.62      6.53 o
   6  12   2      149.64      141.89      9.05 o
   7  12   2        3.57        2.55      4.78 o
   8  12   2        8.04       10.06     13.31 o
   9  12   2        0.41       -4.52      6.53 o
  10  12   2        0.26       -5.02      6.53 o
  11  12   2        0.21        4.52      7.53 o
 -10  13   2        0.00       -5.50      5.50 o
  -9  13   2       55.82       63.64     10.55 o
  -8  13   2        3.73       -1.27      5.19 o
  -7  13   2       25.32       32.48      6.86 o
  -6  13   2        0.02       -2.58      5.29 o
  -5  13   2        4.18        1.21      5.29 o
  -4  13   2        3.91       -4.71      4.71 o
  -3  13   2        5.91       -0.06      5.27 o
  -2  13   2       31.44       39.12      8.54 o
  -1  13   2        9.93        1.76      5.78 o
   0  13   2        2.25       -0.15      4.58 o
   1  13   2        0.04       -1.12      4.58 o
   2  13   2       22.30       15.11      5.65 o
   3  13   2        3.00        3.24      8.03 o
   4  13   2       50.65       44.69      9.04 o
   5  13   2       40.81       39.17      9.54 o
   6  13   2       15.69        6.03      7.53 o
   7  13   2       79.33       85.87     12.55 o
   8  13   2        3.69       -2.51      7.53 o
   9  13   2        2.35       -6.03      7.53 o
  -8  14   2        0.46        1.32      6.56 o
  -7  14   2        8.08        5.94      6.01 o
  -6  14   2       67.64       88.46      8.88 o
  -5  14   2        0.29       -5.14      5.14 o
  -4  14   2        1.41       -4.82      4.82 o
  -3  14   2        3.33       -3.69      5.14 o
  -2  14   2        0.77      -10.29     10.29 o
  -1  14   2       56.67       65.79     11.05 o
   0  14   2        2.61       -6.53      7.53 o
   1  14   2       16.77        4.02      8.03 o
   2  14   2        0.33       -6.53      6.53 o
   3  14   2        4.35       -1.00      8.03 o
   4  14   2       68.97       80.35     12.55 o
   5  14   2       46.11       31.14     10.04 o
   6  14   2      188.72      212.42     17.07 o
   7  14   2        4.02        4.52      9.04 o
   8  14   2        4.73        6.03      8.54 o
  -5  15   2       20.60       12.55     10.55 o
  -4  15   2        0.79       -8.03      8.03 o
  -3  15   2        7.16        2.01      9.04 o
  -2  15   2        4.26       -3.52      9.04 o
  -1  15   2       18.22        7.03      9.54 o
   0  15   2        0.82       -7.53      8.54 o
   1  15   2        1.87        1.00      9.04 o
   2  15   2        0.54       -8.03      8.03 o
   3  15   2        1.09       -1.00      8.54 o
   4  15   2       30.17       27.12     10.55 o
   5  15   2        6.19        6.53      9.54 o
 -17   1   3        4.72        2.79      4.01 o
 -16   1   3        0.00        1.72      2.84 o
 -15   1   3        0.02        2.72      2.84 o
 -14   1   3       65.98       61.97      3.91 o
 -13   1   3      194.28      198.69      5.80 o
 -12   1   3       45.82       49.47      3.35 o
 -11   1   3       33.43       33.61      3.16 o
 -10   1   3       19.79       22.91      2.57 o
  -9   1   3       24.39       25.07      2.35 o
  -8   1   3      366.42      336.73      6.13 o
  -7   1   3      160.43      160.39      5.30 o
  -6   1   3       14.82        8.48      1.85 o
  -5   1   3       78.28       76.81      2.29 o
  -4   1   3      745.56      692.75      5.78 o
  -3   1   3      573.49      510.78      4.70 o
  -2   1   3     5404.59     5100.65     38.05 o
  -1   1   3      709.72      728.18      6.29 o
   0   1   3     3738.42     3659.42     28.88 o
   1   1   3      175.93      169.07      1.99 o
   2   1   3    23518.39    22271.62    142.45 o
   3   1   3     4731.10     4593.03     36.86 o
   4   1   3     2414.67     2193.19     20.82 o
   5   1   3     1123.95     1072.22     11.55 o
   6   1   3     1946.98     1901.17     20.90 o
   7   1   3       24.39       29.36      2.68 o
   8   1   3      133.26      135.70      4.38 o
   9   1   3      257.40      270.45      6.51 o
  10   1   3        3.66        3.46      2.22 o
  11   1   3       58.27       55.25      3.75 o
  12   1   3      172.10      170.90      6.38 o
  13   1   3      163.60      182.10      6.94 o
  14   1   3       38.74       32.48      4.19 o
  15   1   3        1.16        4.31      3.48 o
  16   1   3       22.55       23.53      4.30 o
  17   1   3        1.68        6.82      5.22 o
 -17   2   3       14.20       18.75      3.74 o
 -16   2   3       22.56       33.58      3.94 o
 -15   2   3       27.07       34.27      4.94 o
 -14   2   3       10.23       16.60      3.01 o
 -13   2   3        8.73       10.44      3.07 o
 -12   2   3       34.00       28.69      3.10 o
 -11   2   3      411.53      405.39      8.08 o
 -10   2   3      694.73      678.93     10.22 o
  -9   2   3       77.32       75.10      3.29 o
  -8   2   3      984.02     1063.28     12.65 o
  -7   2   3       80.81       79.32      2.91 o
  -6   2   3      418.88      399.24      6.83 o
  -5   2   3      158.83      153.61      3.07 o
  -4   2   3      311.44      312.78      4.22 o
  -3   2   3     3786.38     3718.56     26.52 o
  -2   2   3      776.65      669.69      5.82 o
  -1   2   3      603.64      652.13      5.50 o
   0   2   3     1990.40     2029.79     14.69 o
   1   2   3     2267.49     2319.37     16.73 o
   2   2   3     8403.77     8070.97     55.30 o
   3   2   3     9376.07     9251.81     66.93 o
   4   2   3     1779.91     1699.96     14.11 o
   5   2   3       25.04       34.15      2.91 o
   6   2   3       63.51       66.25      2.61 o
   7   2   3       15.89       18.76      2.08 o
   8   2   3       35.23       32.91      2.89 o
   9   2   3      498.76      489.09      8.96 o
  10   2   3       39.77       33.76      3.22 o
  11   2   3      231.18      237.88      6.93 o
  12   2   3       20.12       19.08      3.41 o
  13   2   3      123.39      119.60      5.56 o
  14   2   3      127.61      129.51      6.48 o
  15   2   3       37.12       43.11      4.50 o
  16   2   3       18.22       21.03      4.28 o
  17   2   3       36.14       35.77      4.66 o
 -17   3   3       36.09       51.08      4.47 o
 -16   3   3       25.30       28.57      3.72 o
 -15   3   3       32.37       30.55      3.52 o
 -14   3   3       37.82       35.83      3.76 o
 -13   3   3       93.37       97.18      4.95 o
 -12   3   3       87.20       88.41      4.28 o
 -11   3   3      131.23      118.44      4.62 o
 -10   3   3        0.00       -1.20      1.94 o
  -9   3   3       24.11       19.74      2.35 o
  -8   3   3      283.55      276.21      5.67 o
  -7   3   3       82.92       83.93      4.06 o
  -6   3   3      792.60      812.81      9.77 o
  -5   3   3       18.48       25.78      2.98 o
  -4   3   3      773.04      728.59      9.88 o
  -3   3   3     3514.16     3623.19     25.99 o
  -2   3   3     2483.85     2564.63     19.77 o
  -1   3   3     3617.27     3475.25     24.23 o
   0   3   3      270.75      285.19      3.13 o
   1   3   3      181.01      191.31      3.44 o
   2   3   3      507.22      564.31      5.46 o
   3   3   3     1136.18     1167.52     10.04 o
   4   3   3     1174.54     1240.76     10.91 o
   5   3   3      349.30      366.63      5.18 o
   6   3   3        0.54        1.75      1.46 o
   7   3   3       20.51       34.72      2.30 o
   8   3   3       12.73       11.46      2.20 o
   9   3   3       59.01       49.43      3.35 o
  10   3   3      237.63      244.47      6.62 o
  11   3   3      200.03      196.41      5.83 o
  12   3   3       33.06       26.50      3.17 o
  13   3   3       27.68       26.59      3.37 o
  14   3   3       19.71       21.32      3.49 o
  15   3   3       14.98       17.77      3.90 o
  16   3   3        0.14       -0.15      3.14 o
  17   3   3        4.58        0.19      3.45 o
 -17   4   3        0.05        0.75      3.32 o
 -16   4   3        2.76        4.02      3.11 o
 -15   4   3       27.54       23.26      3.54 o
 -14   4   3       71.18       70.90      4.47 o
 -13   4   3      100.28       84.59      4.60 o
 -12   4   3       36.10       38.14      4.57 o
 -11   4   3       19.30        8.31      2.61 o
 -10   4   3       52.45       52.84      3.32 o
  -9   4   3      238.96      244.74      5.75 o
  -8   4   3      480.54      468.89      7.60 o
  -7   4   3      386.24      355.93      7.14 o
  -6   4   3        3.15        5.14      1.82 o
  -5   4   3      239.74      287.82      5.15 o
  -4   4   3     1118.96     1268.32     10.63 o
  -3   4   3     1545.06     1517.43     12.72 o
  -2   4   3       15.94       22.48      1.07 o
  -1   4   3      921.09      916.37      6.91 o
   0   4   3      545.75      539.89      5.20 o
   1   4   3      201.28      265.43      3.45 o
   2   4   3       75.03       80.13      2.33 o
   3   4   3      113.36      116.32      3.82 o
   4   4   3       94.94       84.29      2.26 o
   5   4   3      986.80     1043.02      9.98 o
   6   4   3       98.69       99.68      2.98 o
   7   4   3     1431.80     1453.02     14.73 o
   8   4   3      134.87      149.81      4.06 o
   9   4   3       90.06       85.15      3.36 o
  10   4   3       53.92       54.82      3.05 o
  11   4   3       57.39       56.06      3.30 o
  12   4   3        8.56        5.80      2.67 o
  13   4   3        8.26        7.29      2.90 o
  14   4   3        0.13       -2.34      2.34 o
  15   4   3       23.35       34.39      3.72 o
  16   4   3        0.25       -1.72      2.86 o
 -16   5   3        5.74       11.70      3.89 o
 -15   5   3        9.48        2.65      3.45 o
 -14   5   3        0.65       -2.84      2.84 o
 -13   5   3        0.01       -2.41      2.41 o
 -12   5   3        0.14       -0.36      2.50 o
 -11   5   3      308.76      285.04     10.22 o
 -10   5   3      257.29      254.73      7.46 o
  -9   5   3      473.28      452.40      9.26 o
  -8   5   3        2.12       -2.09      2.09 o
  -7   5   3      404.17      411.32      7.93 o
  -6   5   3      289.81      284.78      5.57 o
  -5   5   3        4.67        4.64      1.56 o
  -4   5   3     1212.91     1165.88     11.53 o
  -3   5   3      958.38     1079.62      9.17 o
  -2   5   3     2848.99     2964.17     22.99 o
  -1   5   3     1044.31     1146.79      9.08 o
   0   5   3        0.11        1.73      0.73 o
   1   5   3      485.16      478.72      5.45 o
   2   5   3     3320.89     3468.28     28.99 o
   3   5   3       92.54       66.83      1.94 o
   4   5   3       23.58       19.80      1.26 o
   5   5   3        0.01       -0.41      1.20 o
   6   5   3      159.07      151.12      3.35 o
   7   5   3       79.27       78.57      2.91 o
   8   5   3      111.66      111.14      3.60 o
   9   5   3       35.77       34.02      2.54 o
  10   5   3      189.11      186.91      4.72 o
  11   5   3       20.95       11.50      2.29 o
  12   5   3      216.00      218.72      5.51 o
  13   5   3        7.09        5.56      2.36 o
  14   5   3        0.00        0.65      3.00 o
  15   5   3        5.07       -0.67      2.76 o
  16   5   3       20.21       21.68      4.65 o
 -16   6   3        1.69        2.55      3.23 o
 -15   6   3        0.15        0.73      3.25 o
 -14   6   3        9.28       14.32      3.98 o
 -13   6   3        0.36       -3.16      3.16 o
 -12   6   3        8.78        6.99      3.35 o
 -11   6   3       17.66       14.79      3.06 o
 -10   6   3       56.04       59.49      4.90 o
  -9   6   3      351.95      360.04      7.72 o
  -8   6   3        0.32       -0.75      2.01 o
  -7   6   3      188.91      171.29      4.94 o
  -6   6   3      386.12      372.01      6.57 o
  -5   6   3      367.31      373.67      6.29 o
  -4   6   3       62.59       69.05      2.62 o
  -3   6   3      927.38     1037.58      9.63 o
  -2   6   3      878.07      980.20      8.87 o
  -1   6   3        7.24       10.48      0.91 o
   0   6   3      161.29      185.86      3.60 o
   1   6   3        2.53        3.31      1.22 o
   2   6   3      137.27      150.44      3.32 o
   3   6   3       32.84       35.51      2.09 o
   4   6   3       21.73       12.24      1.42 o
   5   6   3      204.40      210.74      3.73 o
   6   6   3      337.60      362.98      5.61 o
   7   6   3       21.21       19.99      1.66 o
   8   6   3       38.47       34.87      2.11 o
   9   6   3        3.88        3.81      1.70 o
  10   6   3      338.43      336.42      6.16 o
  11   6   3        1.98        0.48      2.01 o
  12   6   3        1.70        4.60      2.13 o
  13   6   3        6.30        8.12      2.84 o
  14   6   3        5.79        5.11      4.03 o
  15   6   3       28.40       30.86      4.75 o
  16   6   3        2.60        2.69      4.03 o
 -15   7   3       12.95        8.92      4.01 o
 -14   7   3        0.00        1.68      3.29 o
 -13   7   3        0.81       -2.92      3.03 o
 -12   7   3       90.38       82.50      4.70 o
 -11   7   3      259.39      286.29      7.62 o
 -10   7   3        6.23        3.02      2.58 o
  -9   7   3      404.40      418.48      9.88 o
  -8   7   3      642.07      626.03      9.99 o
  -7   7   3       61.07       60.79      4.12 o
  -6   7   3      159.87      168.25      4.93 o
  -5   7   3        1.48       -1.79      1.79 o
  -4   7   3       90.31       85.19      3.11 o
  -3   7   3        9.90       18.68      1.93 o
  -2   7   3        4.57        5.74      1.30 o
  -1   7   3      140.20      160.75      2.98 o
   0   7   3      169.40      136.28      3.25 o
   1   7   3      724.77      758.59      9.02 o
   2   7   3       26.44       30.80      1.74 o
   3   7   3       90.74       95.10      2.80 o
   4   7   3     1473.36     1425.90     12.66 o
   5   7   3      750.85      706.35      8.45 o
   6   7   3      128.71      119.44      4.09 o
   7   7   3       61.46       60.90      3.45 o
   8   7   3      188.91      189.33      5.17 o
   9   7   3        3.82        1.01      2.51 o
  10   7   3       60.68       66.07      3.78 o
  11   7   3        5.53        6.58      2.67 o
  12   7   3       51.74       57.87      4.11 o
  13   7   3       94.01      108.85      8.50 o
  14   7   3       38.67       45.33      5.12 o
  15   7   3       36.57       51.17      8.99 o
 -15   8   3        1.09        0.61      3.91 o
 -14   8   3        3.67        5.21      3.90 o
 -13   8   3        1.84       -2.17      3.35 o
 -12   8   3        4.04       -1.87      3.33 o
 -11   8   3       37.92       28.52      4.03 o
 -10   8   3        0.12       -0.17      2.75 o
  -9   8   3      247.84      248.22      6.92 o
  -8   8   3       78.68       79.50      5.74 o
  -7   8   3       21.04       16.57      3.52 o
  -6   8   3       46.76       49.74      3.41 o
  -5   8   3      629.47      626.56     10.19 o
  -4   8   3        6.48       11.59      3.41 o
  -3   8   3     1270.86     1242.35     15.24 o
  -2   8   3       30.55       26.85      1.72 o
  -1   8   3       69.71       69.87      2.41 o
   0   8   3      254.29      264.79      4.57 o
   1   8   3        0.34        3.03      2.61 o
   2   8   3        1.41        1.52      2.25 o
   3   8   3      470.58      504.51      7.15 o
   4   8   3        2.44        1.85      1.88 o
   5   8   3      243.84      235.47      5.57 o
   6   8   3      773.74      790.09     11.11 o
   7   8   3      832.24      839.16     13.28 o
   8   8   3      259.75      229.75      7.02 o
   9   8   3        0.00       -1.16      2.85 o
  10   8   3       77.31       72.47      4.55 o
  11   8   3        8.53        5.03      3.02 o
  12   8   3       85.43       91.72      5.23 o
  13   8   3      118.16      123.07      6.71 o
  14   8   3       13.16       13.50      4.87 o
  15   8   3       16.26       12.37      4.64 o
 -14   9   3        2.54       -3.79      3.79 o
 -13   9   3       13.97       15.37      4.18 o
 -12   9   3       53.69       42.90      4.76 o
 -11   9   3        6.49       11.68      3.56 o
 -10   9   3       88.16      100.79      7.97 o
  -9   9   3        1.90        3.57      3.14 o
  -8   9   3        0.48        3.28      3.29 o
  -7   9   3       10.53        6.06      3.23 o
  -6   9   3       53.98       68.21      4.57 o
  -5   9   3      270.40      262.99      6.56 o
  -4   9   3        6.08       10.50      2.49 o
  -3   9   3      145.48      125.83      5.45 o
  -2   9   3       97.39      102.08      4.92 o
  -1   9   3        2.83       -2.25      2.25 o
   0   9   3      169.19      178.09      5.90 o
   1   9   3        2.01        2.21      3.13 o
   2   9   3       58.66       61.25      3.98 o
   3   9   3      440.73      470.50     10.38 o
   4   9   3      471.41      483.50     10.60 o
   5   9   3     1783.57     1726.98     39.54 o
   6   9   3      139.94      157.16      6.95 o
   7   9   3      155.04      165.08      7.24 o
   8   9   3       89.93       94.00      5.76 o
   9   9   3      124.01      134.32     13.32 o
  10   9   3        0.10       -3.37      3.37 o
  11   9   3       25.34       21.03      4.44 o
  12   9   3       22.60       31.14      5.20 o
  13   9   3       12.68       20.59      4.43 o
  14   9   3       23.76       24.80      5.10 o
 -13  10   3       12.35        9.99      4.21 o
 -12  10   3        0.76        0.17      3.52 o
 -11  10   3        2.45       -0.04      5.93 o
 -10  10   3        3.66        9.15      4.00 o
  -9  10   3       61.08       60.11      5.45 o
  -8  10   3       38.98       54.64      6.64 o
  -7  10   3      916.07      913.52     21.84 o
  -6  10   3       48.73       50.23     10.55 o
  -5  10   3        9.84        3.62      3.98 o
  -4  10   3      182.35      169.16      8.79 o
  -3  10   3       12.70       11.99      5.27 o
  -2  10   3      198.60      185.30     13.06 o
  -1  10   3       43.99       39.09      5.29 o
   0  10   3        4.00        1.10      3.72 o
   1  10   3        0.22       -1.28      2.55 o
   2  10   3       66.82       67.50      4.36 o
   3  10   3       41.27       46.15      4.63 o
   4  10   3      126.35      123.97      6.04 o
   5  10   3       16.94       10.91      4.23 o
   6  10   3      235.10      249.25      8.58 o
   7  10   3      651.31      675.70     14.27 o
   8  10   3       12.51        7.32      4.33 o
   9  10   3        4.26       -0.13      3.25 o
  10  10   3        1.45       -0.95      3.75 o
  11  10   3        2.06        4.68      3.91 o
  12  10   3        2.54       -0.74      4.78 o
  13  10   3        0.17        0.00      4.62 o
 -12  11   3       12.71       12.64      6.01 o
 -11  11   3        6.57        8.81      5.85 o
 -10  11   3        2.61       12.02      5.43 o
  -9  11   3       19.01       30.17      6.15 o
  -8  11   3        0.74       -2.62      4.71 o
  -7  11   3       32.38       28.85      6.15 o
  -6  11   3        2.80        0.06      4.45 o
  -5  11   3       87.40       94.03      7.22 o
  -4  11   3       14.13       21.12      4.93 o
  -3  11   3       38.87       35.83      5.43 o
  -2  11   3      582.79      507.37     14.66 o
  -1  11   3        8.38        8.73      4.22 o
   0  11   3      130.03      104.15     11.80 o
   1  11   3       68.77       62.02      5.85 o
   2  11   3       31.50       26.31      4.78 o
   3  11   3       84.92       70.12     12.55 o
   4  11   3      117.58      103.51      7.27 o
   5  11   3       94.42       91.22      7.22 o
   6  11   3        1.17        4.49      3.54 o
   7  11   3        2.54       -0.12      3.46 o
   8  11   3        0.23       -3.37      3.37 o
   9  11   3        5.17        5.78      4.78 o
  10  11   3        0.06       -0.38      4.43 o
  11  11   3       14.90       18.14      6.01 o
  12  11   3        4.06        0.44      5.29 o
 -11  12   3        9.31       -5.50      5.50 o
 -10  12   3        2.65       -0.50      5.29 o
  -9  12   3        1.47       -4.45      4.45 o
  -8  12   3       56.45       62.98      7.58 o
  -7  12   3       31.85       29.90      6.21 o
  -6  12   3       32.66       36.51      6.36 o
  -5  12   3        6.51       10.23      5.52 o
  -4  12   3       49.01       34.43      5.91 o
  -3  12   3        7.56        8.11      4.82 o
  -2  12   3       79.18       58.86      6.36 o
  -1  12   3       63.68       61.12     12.05 o
   0  12   3        0.05        0.50      4.26 o
   1  12   3        1.14       -3.72      3.72 o
   2  12   3       12.77        7.27      4.43 o
   3  12   3        5.68       -3.01      4.26 o
   4  12   3       18.23       17.07      5.68 o
   5  12   3      196.79      194.35     15.57 o
   6  12   3       67.82       74.83     11.05 o
   7  12   3        0.06       -2.01      6.53 o
   8  12   3       55.31       59.26     10.55 o
   9  12   3        4.75        3.52      7.53 o
  10  12   3        0.07       -6.53      6.53 o
  11  12   3        0.02        2.01      8.54 o
  -9  13   3       20.00        5.12      6.21 o
  -8  13   3       64.52       73.60     23.35 o
  -7  13   3        0.03       -5.33      5.33 o
  -6  13   3       57.88       57.15     13.31 o
  -5  13   3        9.08        4.18      5.29 o
  -4  13   3        2.63       -4.34      4.34 o
  -3  13   3        2.31       -2.46      4.78 o
  -2  13   3        0.04       -4.52      4.52 o
  -1  13   3       55.42       45.85     10.55 o
   0  13   3        1.17       -6.53      6.53 o
   1  13   3        9.40        3.01      7.53 o
   2  13   3        3.81       -6.53      6.53 o
   3  13   3        9.59        8.54      7.53 o
   4  13   3        0.25       -6.03      6.03 o
   5  13   3        0.12       -2.01      7.03 o
   6  13   3        0.02       -2.51      6.53 o
   7  13   3        2.94       -6.53      6.53 o
   8  13   3       31.53       21.59      9.04 o
   9  13   3        3.47       -4.52      7.53 o
  -8  14   3        9.06       18.58     10.55 o
  -7  14   3        0.74       11.55     10.04 o
  -6  14   3        1.28        1.51      8.54 o
  -5  14   3        4.17        4.02      9.04 o
  -4  14   3        4.39       -7.03      7.03 o
  -3  14   3        0.41       -2.51      8.54 o
  -2  14   3        0.42        0.00      7.53 o
  -1  14   3        2.59       -5.02      8.03 o
   0  14   3        2.95        1.00      8.03 o
   1  14   3        1.51       -4.02      8.03 o
   2  14   3        4.65        2.51      7.53 o
   3  14   3       30.10       31.64     10.04 o
   4  14   3        0.02       -7.03      7.03 o
   5  14   3       42.03       33.65     10.55 o
   6  14   3       85.29       92.40     13.06 o
   7  14   3       42.36       45.20     11.55 o
  -5  15   3        1.64        1.00     10.55 o
  -4  15   3        3.85       -4.52      9.54 o
  -3  15   3       22.33       30.13     11.05 o
  -2  15   3        7.33       -0.50      9.54 o
  -1  15   3       17.84       13.06     10.04 o
   0  15   3       15.98        8.03      9.54 o
   1  15   3       12.83       -6.03      9.04 o
   2  15   3        0.35       -8.03      8.03 o
   3  15   3       11.25        5.02     10.04 o
   4  15   3        4.75       -5.52      8.54 o
   5  15   3       14.26       14.06     10.04 o
 -17   0   4        0.09        1.94      7.32 o
 -16   0   4       11.66        6.13      4.20 o
 -15   0   4       22.21       15.16      4.65 o
 -14   0   4        2.32        5.58      3.75 o
 -13   0   4       42.88       36.53      4.57 o
 -12   0   4      449.34      426.13     11.28 o
 -11   0   4      104.91       91.71      5.67 o
 -10   0   4       25.91       22.24      3.40 o
  -9   0   4      153.32      158.04     14.29 o
  -8   0   4      596.00      582.27     10.90 o
  -7   0   4      306.50      321.05      7.41 o
  -6   0   4        7.09        5.33      1.66 o
  -5   0   4     6008.60     6033.38     59.15 o
  -4   0   4    13297.36    12572.41    138.44 o
  -3   0   4    22733.92    21780.08    208.40 o
  -2   0   4     9615.59     9700.38     99.67 o
  -1   0   4     8533.35     8317.08    137.10 o
   0   0   4     2412.66     2361.83     24.04 o
   1   0   4    13352.03    13751.32    164.84 o
   2   0   4    51791.09    48967.46    470.62 o
   3   0   4    28042.22    27711.08    268.84 o
   4   0   4     8059.72     8003.28     89.60 o
   5   0   4     1544.86     1711.28     22.33 o
   6   0   4       14.94       23.86      2.34 o
   7   0   4      159.32      176.82      5.68 o
   8   0   4       76.08       78.00      4.58 o
   9   0   4       81.41       74.64      4.50 o
  10   0   4       25.33       16.21      3.32 o
  11   0   4       16.39       11.67      3.82 o
  12   0   4      615.19      595.98     13.74 o
  13   0   4      238.06      219.74     12.38 o
  14   0   4        0.44       -0.80      3.84 o
  15   0   4        0.73       -0.08      4.58 o
  16   0   4       13.10        7.40      5.29 o
  17   0   4       42.33       49.37      7.79 o
 -17   1   4       15.97       14.23      3.40 o
 -16   1   4        0.26       -1.96      2.72 o
 -15   1   4        3.12        2.04      2.67 o
 -14   1   4       17.62       21.86      3.01 o
 -13   1   4      106.16       91.47      4.28 o
 -12   1   4       31.35       35.53      3.12 o
 -11   1   4        0.01        3.60      2.26 o
 -10   1   4      225.80      208.07      5.07 o
  -9   1   4       18.11       10.98      1.95 o
  -8   1   4      253.05      240.50      4.79 o
  -7   1   4      249.94      262.72      4.76 o
  -6   1   4       24.27       19.85      2.18 o
  -5   1   4        9.15        5.71      1.08 o
  -4   1   4     4388.17     4359.25     32.80 o
  -3   1   4       48.96       55.53      1.54 o
  -2   1   4    16090.33    15433.17    112.13 o
  -1   1   4    10977.50    10691.22     72.87 o
   0   1   4      357.68      322.80      3.31 o
   1   1   4        3.45        8.20      0.72 o
   2   1   4      428.80      396.49      3.83 o
   3   1   4      101.95       91.22      3.04 o
   4   1   4      171.37      152.18      3.37 o
   5   1   4        7.96        3.61      1.13 o
   6   1   4      949.03      905.71     11.60 o
   7   1   4       15.30       13.83      1.66 o
   8   1   4      119.33      100.85      3.41 o
   9   1   4      436.67      445.64      7.23 o
  10   1   4       23.97       24.57      2.49 o
  11   1   4      127.63      115.13      4.30 o
  12   1   4       54.95       59.70      3.67 o
  13   1   4       28.61       29.54      3.29 o
  14   1   4      138.99      159.80      6.79 o
  15   1   4       45.74       43.00      4.69 o
  16   1   4        0.00        0.38      3.47 o
  17   1   4        1.41        0.41      3.93 o
 -17   2   4       21.43       22.79      4.15 o
 -16   2   4        1.39        4.71      3.03 o
 -15   2   4       54.84       61.53      4.13 o
 -14   2   4       87.73       83.66      5.25 o
 -13   2   4       13.65       17.22      3.52 o
 -12   2   4      167.70      184.32      5.64 o
 -11   2   4      119.41      114.27      4.80 o
 -10   2   4       16.09       17.09      2.42 o
  -9   2   4      163.24      167.09      4.72 o
  -8   2   4       47.06       44.50      2.54 o
  -7   2   4     1517.16     1574.38     16.60 o
  -6   2   4     1216.54     1173.59     11.01 o
  -5   2   4        3.70        4.95      1.21 o
  -4   2   4       56.56       73.64      2.17 o
  -3   2   4      490.21      410.96      4.16 o
  -2   2   4       38.63       48.93      1.31 o
  -1   2   4     3675.90     3509.13     24.83 o
   0   2   4       19.37       25.87      1.28 o
   1   2   4       34.51       44.58      2.86 o
   2   2   4      795.04      855.86      7.19 o
   3   2   4       12.10       10.35      0.96 o
   4   2   4     1705.67     1618.00     13.61 o
   5   2   4     2630.63     2611.72     21.04 o
   6   2   4      576.21      585.59      7.40 o
   7   2   4      118.25      165.39      3.90 o
   8   2   4       41.93       39.31      2.36 o
   9   2   4       49.80       48.71      2.82 o
  10   2   4       54.76       49.28      3.00 o
  11   2   4      113.98      108.61      4.25 o
  12   2   4      248.92      268.25      6.64 o
  13   2   4       60.13       65.55      3.90 o
  14   2   4        3.20        9.07      2.93 o
  15   2   4       23.02       15.66      3.98 o
  16   2   4       33.48       36.55      6.89 o
  17   2   4        6.47       11.63      4.28 o
 -17   3   4        6.60        8.89      3.42 o
 -16   3   4        2.87        4.91      3.08 o
 -15   3   4       13.96       17.25      4.64 o
 -14   3   4        2.15        3.37      2.58 o
 -13   3   4        6.08        3.70      3.37 o
 -12   3   4       57.36       53.59      3.58 o
 -11   3   4      110.30       96.58      4.32 o
 -10   3   4      382.35      360.83      7.21 o
  -9   3   4        3.93        8.70      2.24 o
  -8   3   4      100.86       97.73      3.58 o
  -7   3   4       17.85       13.02      1.76 o
  -6   3   4      720.72      803.24     10.32 o
  -5   3   4     1020.83     1043.35     10.81 o
  -4   3   4      339.85      346.35      4.39 o
  -3   3   4        6.12        8.29      1.19 o
  -2   3   4      555.10      583.91      5.06 o
  -1   3   4     2230.85     2089.69     14.45 o
   0   3   4      757.23      769.94      6.46 o
   1   3   4      230.54      218.09      2.72 o
   2   3   4      241.71      256.65      5.96 o
   3   3   4       84.78       70.31      1.84 o
   4   3   4     2688.67     2772.52     21.88 o
   5   3   4     3715.97     3776.03     29.40 o
   6   3   4      665.00      701.68      7.78 o
   7   3   4       96.11      104.37      3.00 o
   8   3   4       42.61       38.04      2.18 o
   9   3   4       77.20       71.78      3.16 o
  10   3   4       24.23       29.53      2.67 o
  11   3   4       86.12       89.68      3.90 o
  12   3   4       26.26       21.63      2.83 o
  13   3   4      102.73       97.58      4.89 o
  14   3   4      121.33      127.10      5.58 o
  15   3   4        1.51        2.72      3.55 o
  16   3   4       10.40        4.25      3.63 o
  17   3   4        9.97       13.48      3.54 o
 -16   4   4       24.53       22.78      3.68 o
 -15   4   4        9.72       10.30      3.13 o
 -14   4   4       23.29       27.97      3.34 o
 -13   4   4       13.93        7.87      2.88 o
 -12   4   4        8.32        2.79      2.45 o
 -11   4   4       10.22        7.34      2.57 o
 -10   4   4      113.51      113.63      4.50 o
  -9   4   4       30.68       28.98      3.16 o
  -8   4   4      212.17      209.35      6.11 o
  -7   4   4        2.94        5.22      2.05 o
  -6   4   4       85.43       76.96      4.96 o
  -5   4   4       93.67      113.02      3.71 o
  -4   4   4      214.33      233.32      3.79 o
  -3   4   4     1759.92     1742.09     12.76 o
  -2   4   4     1685.98     1619.00     11.63 o
  -1   4   4       39.59       41.00      1.51 o
   0   4   4     1164.43     1161.29     17.27 o
   1   4   4       61.53       81.87      2.13 o
   2   4   4      133.95      165.37      2.14 o
   3   4   4      100.67      115.74      3.56 o
   4   4   4     2174.93     2196.51     19.36 o
   5   4   4     1418.79     1385.40     14.20 o
   6   4   4      277.64      293.54      4.62 o
   7   4   4       35.46       28.47      1.95 o
   8   4   4       14.18       14.52      1.81 o
   9   4   4      135.65      128.56      5.13 o
  10   4   4       86.97      102.44      3.65 o
  11   4   4      176.70      178.04      4.91 o
  12   4   4      176.51      164.06      5.06 o
  13   4   4        7.43        7.92      2.44 o
  14   4   4        0.12       -0.40      2.53 o
  15   4   4       60.55       68.78      4.37 o
  16   4   4       10.44        2.94      3.04 o
 -16   5   4        4.27        7.85      3.99 o
 -15   5   4       23.06       23.15      4.01 o
 -14   5   4        2.50       -1.99      2.92 o
 -13   5   4        0.38        6.62      3.47 o
 -12   5   4        0.14        1.54      2.94 o
 -11   5   4       25.64       31.01      3.83 o
 -10   5   4      179.80      181.89      6.62 o
  -9   5   4       82.62       81.12      4.49 o
  -8   5   4       48.16       42.77      3.35 o
  -7   5   4       90.21       93.79      7.39 o
  -6   5   4        4.61        5.03      1.87 o
  -5   5   4        1.27        3.43      1.40 o
  -4   5   4      934.58     1056.01     10.71 o
  -3   5   4      495.91      493.29      6.51 o
  -2   5   4       91.49       99.47      2.25 o
  -1   5   4       42.81       45.54      1.43 o
   0   5   4      407.75      449.87      5.03 o
   1   5   4     2074.40     2160.67     17.44 o
   2   5   4       88.53       96.37      3.22 o
   3   5   4      291.00      282.96      4.30 o
   4   5   4      340.23      334.81      5.08 o
   5   5   4      341.14      338.87      5.09 o
   6   5   4      366.99      365.73      5.34 o
   7   5   4       30.51       33.94      2.30 o
   8   5   4       46.11       43.85      2.41 o
   9   5   4        4.77        7.72      1.85 o
  10   5   4        8.07        3.68      1.93 o
  11   5   4        1.96        5.03      2.08 o
  12   5   4       18.81       21.71      3.10 o
  13   5   4       14.59       14.15      2.50 o
  14   5   4        0.04        2.87      2.51 o
  15   5   4        0.97        7.82      3.86 o
  16   5   4        0.95        1.23      3.87 o
 -16   6   4        0.10        0.72      3.63 o
 -15   6   4        0.02       -3.30      3.30 o
 -14   6   4        6.92        6.78      3.44 o
 -13   6   4        2.46       -3.16      3.16 o
 -12   6   4        2.42        1.59      3.21 o
 -11   6   4      466.16      477.56     16.02 o
 -10   6   4      121.22      112.70      5.51 o
  -9   6   4       76.85       78.17      4.08 o
  -8   6   4       23.82       21.70      2.68 o
  -7   6   4       38.82       33.15      2.68 o
  -6   6   4       31.28       31.91      2.53 o
  -5   6   4       42.87       39.42      3.54 o
  -4   6   4      939.97      991.62     10.01 o
  -3   6   4      368.30      382.20      4.92 o
  -2   6   4      166.57      191.02      2.84 o
  -1   6   4      282.83      325.95      5.49 o
   0   6   4      195.72      216.26      3.79 o
   1   6   4      359.89      387.15      5.01 o
   2   6   4       46.46       68.04      2.34 o
   3   6   4      575.10      589.47      7.81 o
   4   6   4       96.85       81.67      2.93 o
   5   6   4      570.98      597.86      6.60 o
   6   6   4       92.52       83.70      2.58 o
   7   6   4      113.37      108.58      3.55 o
   8   6   4        6.13        7.55      1.72 o
   9   6   4       20.78       21.27      2.12 o
  10   6   4        4.27        0.23      1.76 o
  11   6   4       43.35       47.78      2.85 o
  12   6   4        1.91        1.10      2.49 o
  13   6   4       16.79       16.34      3.23 o
  14   6   4        0.00       -3.08      3.08 o
  15   6   4       49.32       61.46      7.03 o
  16   6   4        0.02        2.68      4.11 o
 -15   7   4        3.95        4.46      3.65 o
 -14   7   4       21.22       22.91      3.58 o
 -13   7   4       51.79       59.78      5.67 o
 -12   7   4      155.02      165.36      6.19 o
 -11   7   4        0.73        2.14      2.80 o
 -10   7   4        6.46        9.85      2.79 o
  -9   7   4      387.35      392.35      9.36 o
  -8   7   4      344.28      375.23      8.18 o
  -7   7   4      434.17      453.71      8.05 o
  -6   7   4        0.26        0.51      1.90 o
  -5   7   4       38.93       38.20      2.34 o
  -4   7   4      325.25      326.73      5.23 o
  -3   7   4      484.36      499.07      5.93 o
  -2   7   4       45.42       34.96      1.69 o
  -1   7   4      820.89      863.64      7.91 o
   0   7   4      129.31      151.61      3.87 o
   1   7   4       35.86       37.48      2.34 o
   2   7   4      749.38      772.55      8.47 o
   3   7   4       37.21       32.38      2.35 o
   4   7   4       39.98       40.75      2.59 o
   5   7   4      746.53      755.37     10.25 o
   6   7   4       50.48       55.88      3.22 o
   7   7   4      287.13      302.78      7.68 o
   8   7   4       22.69       23.38      2.88 o
   9   7   4       94.84       97.08      4.10 o
  10   7   4      172.20      172.69      7.26 o
  11   7   4       33.32       35.45      3.45 o
  12   7   4       31.61       36.88      3.64 o
  13   7   4       11.58       19.49      3.67 o
  14   7   4       10.25       12.55      3.99 o
  15   7   4        0.82        4.27      4.01 o
 -15   8   4        2.36        4.88      3.70 o
 -14   8   4       17.74       19.93      4.08 o
 -13   8   4        1.01       -3.16      3.16 o
 -12   8   4       36.48       32.29      4.21 o
 -11   8   4       17.32       14.91      3.24 o
 -10   8   4      255.94      248.16      6.95 o
  -9   8   4       57.71       56.53      3.74 o
  -8   8   4       63.82       68.77      4.00 o
  -7   8   4      615.42      627.70      9.93 o
  -6   8   4      299.93      280.85      6.92 o
  -5   8   4        3.16        2.45      2.24 o
  -4   8   4      120.70      133.11      4.52 o
  -3   8   4       97.56       91.45      4.22 o
  -2   8   4       46.72       49.18      2.87 o
  -1   8   4        0.06       -1.52      1.52 o
   0   8   4      177.02      167.50      4.04 o
   1   8   4       98.85       90.64      3.20 o
   2   8   4       30.28       27.56      2.57 o
   3   8   4       26.00       22.57      2.46 o
   4   8   4      276.91      296.29      5.91 o
   5   8   4      324.30      316.20      6.44 o
   6   8   4       26.43       30.98      3.55 o
   7   8   4       87.07       95.26      5.41 o
   8   8   4       10.55        7.76      3.10 o
   9   8   4        7.08        3.13      3.52 o
  10   8   4       16.95       13.82      3.33 o
  11   8   4        2.73        3.28      3.13 o
  12   8   4       19.60       10.25      3.44 o
  13   8   4       32.98       38.28      4.39 o
  14   8   4       14.46       15.94      4.44 o
 -14   9   4        0.15        1.03      3.59 o
 -13   9   4        1.12       -1.97      3.53 o
 -12   9   4       21.83       23.77      4.18 o
 -11   9   4        9.33        8.51      3.53 o
 -10   9   4       69.56       71.64      5.44 o
  -9   9   4       56.98       52.73      4.41 o
  -8   9   4       39.86       44.88      4.52 o
  -7   9   4        8.73        5.89      2.79 o
  -6   9   4        5.31        4.29      2.62 o
  -5   9   4       43.38       45.28      3.33 o
  -4   9   4        0.25        4.38      2.99 o
  -3   9   4        5.54        4.79      2.87 o
  -2   9   4      405.38      396.25      9.10 o
  -1   9   4       71.88       63.03      3.93 o
   0   9   4      195.47      192.98      6.78 o
   1   9   4      420.36      456.82      9.68 o
   2   9   4      132.48      134.64      5.86 o
   3   9   4       21.36       24.16      3.54 o
   4   9   4      107.32       97.30      5.47 o
   5   9   4      128.98      121.93      6.03 o
   6   9   4      152.04      158.61      6.76 o
   7   9   4      262.41      251.38     10.47 o
   8   9   4       10.22       10.55      3.77 o
   9   9   4       26.68       16.04      3.96 o
  10   9   4       54.78       57.09      5.41 o
  11   9   4        5.44        4.18      3.77 o
  12   9   4       24.57       26.37      5.74 o
  13   9   4        0.37        1.02      4.78 o
  14   9   4        0.42       -0.42      8.79 o
 -13  10   4        4.57        0.48      3.91 o
 -12  10   4        0.58        1.86      4.64 o
 -11  10   4       23.94       17.71      4.99 o
 -10  10   4        4.85        4.68      5.14 o
  -9  10   4       95.40      110.43     14.06 o
  -8  10   4      107.41      123.51      8.43 o
  -7  10   4       23.88       24.91      5.43 o
  -6  10   4        8.91        6.95      7.03 o
  -5  10   4       20.92       19.11     10.80 o
  -4  10   4       10.67       14.93      4.45 o
  -3  10   4        4.18        5.55      4.52 o
  -2  10   4      253.87      260.85     10.80 o
  -1  10   4       10.88       18.60      3.38 o
   0  10   4      277.08      283.90      9.98 o
   1  10   4       11.51       12.14      3.23 o
   2  10   4      147.08      135.31      6.44 o
   3  10   4      144.28      146.96      6.42 o
   4  10   4       35.30       27.79      5.84 o
   5  10   4       30.48       26.26      4.00 o
   6  10   4      153.70      156.84      8.96 o
   7  10   4        0.68        4.05      3.54 o
   8  10   4       81.02       88.29      5.76 o
   9  10   4        3.95       -2.80      3.35 o
  10  10   4        4.77        5.02      4.62 o
  11  10   4        2.35        3.79      9.54 o
  12  10   4       21.07       10.72      6.01 o
  13  10   4       11.24       18.08      7.03 o
 -12  11   4        1.69       -0.85      5.55 o
 -11  11   4        9.09        9.94     11.80 o
 -10  11   4       19.76       18.44      5.79 o
  -9  11   4       24.60       22.42      5.79 o
  -8  11   4      138.19      141.04      9.29 o
  -7  11   4       18.29        6.01      5.07 o
  -6  11   4       21.36       20.90      5.55 o
  -5  11   4       80.12       85.31      7.00 o
  -4  11   4       19.91       13.58      8.03 o
  -3  11   4      237.45      203.46      9.64 o
  -2  11   4      195.70      215.92      9.64 o
  -1  11   4      180.82      161.75      9.29 o
   0  11   4        7.34       -5.02      5.02 o
   1  11   4        6.44        1.28      5.27 o
   2  11   4        2.53        3.26      3.91 o
   3  11   4       30.18       32.12      5.52 o
   4  11   4        1.82       -3.03      3.03 o
   5  11   4       33.26       22.14      4.82 o
   6  11   4        0.42        6.03      8.03 o
   7  11   4       11.46       15.68      4.78 o
   8  11   4        3.56        1.16      4.07 o
   9  11   4       33.37       22.35      5.85 o
  10  11   4        9.87       -3.07      7.78 o
  11  11   4       36.54       40.46      6.86 o
  12  11   4        0.13       -4.97      4.97 o
 -11  12   4       26.81       32.67      7.63 o
 -10  12   4       17.16       17.51     12.30 o
  -9  12   4       56.30       55.55      7.72 o
  -8  12   4       22.52       29.74      6.36 o
  -7  12   4        4.03        9.91      7.03 o
  -6  12   4       37.99       57.81      7.08 o
  -5  12   4       43.12       44.93      6.64 o
  -4  12   4       14.83        8.54      4.71 o
  -3  12   4       55.39       59.23     12.30 o
  -2  12   4       66.72       58.20      6.39 o
  -1  12   4       19.30       18.18      4.93 o
   0  12   4        1.24       -5.52      5.52 o
   1  12   4        2.48        4.52      7.03 o
   2  12   4       55.04       49.21      9.04 o
   3  12   4        9.62       10.55      7.03 o
   4  12   4        1.09       -6.03      6.03 o
   5  12   4       30.60       16.07      7.53 o
   6  12   4      106.23       98.43     12.05 o
   7  12   4       16.65       24.61      9.04 o
   8  12   4        0.39        0.50      7.53 o
   9  12   4        1.26       -6.53      6.53 o
  10  12   4        6.26        7.03      9.04 o
  11  12   4        9.33       12.55     10.04 o
  -9  13   4       34.68       34.39      7.27 o
  -8  13   4       12.09       18.58      9.54 o
  -7  13   4       58.26       65.79     12.05 o
  -6  13   4        7.31        7.53      9.04 o
  -5  13   4        4.31       -2.01      8.03 o
  -4  13   4       27.10       19.08      8.54 o
  -3  13   4        3.00       -3.52      7.03 o
  -2  13   4        8.28       -5.52      7.03 o
  -1  13   4        0.76       -6.53      6.53 o
   0  13   4        0.23        2.01      7.03 o
   1  13   4        3.97       -6.53      6.53 o
   2  13   4        3.54        2.51      7.03 o
   3  13   4        0.29       -2.01      7.53 o
   4  13   4       66.40       43.19      9.54 o
   5  13   4       11.31       36.66     10.04 o
   6  13   4       10.32       13.06      8.54 o
   7  13   4       11.00        3.01      7.53 o
   8  13   4       19.43       14.06      9.54 o
   9  13   4        0.87       -7.53      7.53 o
  -7  14   4        2.95        2.51      9.54 o
  -6  14   4       38.19       34.15     11.55 o
  -5  14   4        9.12       16.57     10.04 o
  -4  14   4        0.12       -7.53      7.53 o
  -3  14   4       46.42       24.61     10.04 o
  -2  14   4       20.47       27.62     10.04 o
  -1  14   4        0.00       -7.53      7.53 o
   0  14   4        0.06       -7.53      8.03 o
   1  14   4        0.08       -5.02      8.03 o
   2  14   4       21.31       25.61      9.04 o
   3  14   4        0.27       -7.03      7.53 o
   4  14   4        1.49        8.54      9.04 o
   5  14   4        9.70        9.54      9.54 o
   6  14   4       58.30       45.20     11.05 o
   7  14   4        2.47        4.02      8.54 o
  -4  15   4       43.25       33.65     11.55 o
  -3  15   4        3.05       -3.01      9.54 o
  -2  15   4        6.96       -2.51      9.54 o
  -1  15   4       12.08       10.55      9.54 o
   0  15   4       30.41       27.62     11.05 o
   1  15   4        0.34       -9.04      9.04 o
   2  15   4       42.96       37.16     11.55 o
   3  15   4        2.10       -9.04      9.04 o
   4  15   4        0.01        0.00     10.04 o
 -17   1   5        0.16        2.52      3.22 o
 -16   1   5        4.97        4.66      3.20 o
 -15   1   5        8.84        8.32      2.90 o
 -14   1   5        6.21        2.57      3.07 o
 -13   1   5       26.76       21.92      2.99 o
 -12   1   5      335.33      347.52      7.29 o
 -11   1   5        3.30        1.11      2.32 o
 -10   1   5       86.41       72.39      3.33 o
  -9   1   5        0.97        2.36      1.72 o
  -8   1   5        1.39       -1.36      1.36 o
  -7   1   5      379.20      415.38      5.47 o
  -6   1   5      281.28      307.26      5.19 o
  -5   1   5        1.98        0.70      1.24 o
  -4   1   5        1.18        0.93      1.04 o
  -3   1   5     5370.96     5277.81     37.21 o
  -2   1   5    20927.03    19903.13    134.74 o
  -1   1   5     1560.12     1584.87     12.13 o
   0   1   5     2534.08     2433.08     17.76 o
   1   1   5     1777.25     1648.47     12.59 o
   2   1   5     9788.77     9609.44     61.91 o
   3   1   5      161.58      140.88      2.46 o
   4   1   5     1176.30     1135.90     10.25 o
   5   1   5       75.01       69.59      2.43 o
   6   1   5      497.49      494.72      7.94 o
   7   1   5      990.45      962.67     13.37 o
   8   1   5      130.65      114.36      3.80 o
   9   1   5       27.24       25.88      2.40 o
  10   1   5      107.83      110.87      4.04 o
  11   1   5       50.21       64.94      3.60 o
  12   1   5      917.27      887.75     12.44 o
  13   1   5        1.73        1.76      2.60 o
  14   1   5        7.01        4.65      3.17 o
  15   1   5        0.05       -3.66      3.94 o
  16   1   5        0.12       -0.12      3.61 o
  17   1   5        0.05       -1.88      4.20 o
 -17   2   5        1.10        4.93      3.27 o
 -16   2   5        2.88        4.44      2.94 o
 -15   2   5        3.34        3.53      2.76 o
 -14   2   5        2.98        4.85      2.74 o
 -13   2   5      218.25      202.74      6.25 o
 -12   2   5      240.12      214.79      6.02 o
 -11   2   5       53.15       56.26      3.39 o
 -10   2   5       58.51       55.82      3.13 o
  -9   2   5       47.47       44.15      3.17 o
  -8   2   5       22.92       28.50      2.27 o
  -7   2   5      820.99      812.74      8.81 o
  -6   2   5        9.08        6.12      1.48 o
  -5   2   5      574.26      572.33      8.31 o
  -4   2   5     1476.84     1580.45     13.47 o
  -3   2   5      418.57      431.08      5.00 o
  -2   2   5      578.40      523.54      5.27 o
  -1   2   5     3866.81     3726.37     26.55 o
   0   2   5       27.69       29.98      1.39 o
   1   2   5     4140.33     4104.30     37.73 o
   2   2   5     1148.21     1049.36      8.73 o
   3   2   5     8327.91     8253.71     56.64 o
   4   2   5      694.61      607.94      6.46 o
   5   2   5      202.73      202.68      3.59 o
   6   2   5       19.54       15.53      1.48 o
   7   2   5     1196.09     1218.42     12.95 o
   8   2   5      105.70      119.69      3.71 o
   9   2   5      561.29      548.82      8.25 o
  10   2   5        4.87        6.62      2.21 o
  11   2   5      878.59      859.46     11.77 o
  12   2   5      116.87      127.54      4.83 o
  13   2   5        8.32        8.20      2.77 o
  14   2   5        0.04       -1.81      2.76 o
  15   2   5        2.16       -2.96      2.96 o
  16   2   5        0.76       -2.46      3.40 o
  17   2   5        5.08        6.18      4.36 o
 -17   3   5        7.58        8.15      3.71 o
 -16   3   5       57.67       64.02      4.51 o
 -15   3   5        5.31        5.66      2.94 o
 -14   3   5       31.90       27.62      3.26 o
 -13   3   5       60.96       62.65      3.88 o
 -12   3   5      415.15      434.93      8.92 o
 -11   3   5       34.17       31.97      3.04 o
 -10   3   5       16.25       15.16      2.48 o
  -9   3   5       14.15       11.49      2.06 o
  -8   3   5       62.66       53.13      3.04 o
  -7   3   5      164.37      177.95      4.20 o
  -6   3   5      781.61      883.78      9.27 o
  -5   3   5       26.49       25.09      1.66 o
  -4   3   5      203.00      175.24      3.22 o
  -3   3   5      298.73      317.53      3.87 o
  -2   3   5     2848.38     2696.02     19.84 o
  -1   3   5       87.67       85.60      2.10 o
   0   3   5      188.18      177.50      3.01 o
   1   3   5       42.95       49.41      1.52 o
   2   3   5      586.75      574.89      5.45 o
   3   3   5       35.10       35.41      1.40 o
   4   3   5        1.43        4.07      1.08 o
   5   3   5      561.86      526.25      6.25 o
   6   3   5      701.48      727.83      8.04 o
   7   3   5      129.72      134.32      3.45 o
   8   3   5       17.41       19.85      1.96 o
   9   3   5       70.10       65.16      2.90 o
  10   3   5      746.02      693.36      9.22 o
  11   3   5       28.26       28.97      2.73 o
  12   3   5       39.69       41.87      3.30 o
  13   3   5        1.32       -0.81      2.40 o
  14   3   5        9.58        8.14      3.35 o
  15   3   5       35.84       39.04      4.13 o
  16   3   5        0.85       -1.30      3.12 o
 -16   4   5        8.56       15.14      4.01 o
 -15   4   5        2.59        1.33      3.25 o
 -14   4   5        5.97        6.19      3.53 o
 -13   4   5        2.62        7.72      3.08 o
 -12   4   5        1.49        2.49      2.78 o
 -11   4   5      391.00      394.34      9.30 o
 -10   4   5       24.13       20.97      2.92 o
  -9   4   5        5.30        4.54      2.32 o
  -8   4   5      165.17      164.93      5.01 o
  -7   4   5      165.26      164.01      4.27 o
  -6   4   5       58.00       52.85      2.45 o
  -5   4   5      636.15      657.58      7.33 o
  -4   4   5      501.22      525.77      6.09 o
  -3   4   5      260.37      287.08      3.48 o
  -2   4   5     1663.48     1668.35     11.50 o
  -1   4   5      171.97      156.99      3.33 o
   0   4   5       78.30       80.77      1.83 o
   1   4   5        0.31       -0.52      0.65 o
   2   4   5      917.89      973.43      8.21 o
   3   4   5        0.06       -0.22      0.92 o
   4   4   5      165.19      185.81      3.43 o
   5   4   5       19.09       19.81      1.51 o
   6   4   5       12.83        8.05      1.40 o
   7   4   5      208.65      207.47      4.13 o
   8   4   5        7.32        6.47      1.69 o
   9   4   5       11.01        7.60      2.13 o
  10   4   5       35.79       33.42      2.61 o
  11   4   5        7.54        6.83      2.09 o
  12   4   5       13.62       12.99      2.53 o
  13   4   5        9.30       11.63      2.62 o
  14   4   5       21.28       16.41      3.37 o
  15   4   5        5.96        4.59      3.25 o
  16   4   5        0.00        0.77      3.97 o
 -16   5   5        0.00        0.40      3.57 o
 -15   5   5        0.94        1.56      3.41 o
 -14   5   5        5.97        6.60      3.29 o
 -13   5   5       15.54       19.76      3.49 o
 -12   5   5      267.53      269.86      7.43 o
 -11   5   5        8.41        5.19      2.74 o
 -10   5   5       53.51       49.31      3.64 o
  -9   5   5      157.73      150.50      6.62 o
  -8   5   5      118.37      129.97      5.10 o
  -7   5   5      200.16      196.24      5.24 o
  -6   5   5     2345.23     2318.65     24.28 o
  -5   5   5     1400.34     1454.80     15.91 o
  -4   5   5       13.72       13.56      1.30 o
  -3   5   5      544.86      664.14      6.35 o
  -2   5   5      105.46      127.33      2.31 o
  -1   5   5        2.79        6.71      1.32 o
   0   5   5      160.23      173.37      2.56 o
   1   5   5     3137.46     3197.48     27.02 o
   2   5   5      284.27      309.14      4.88 o
   3   5   5        0.44        0.51      0.79 o
   4   5   5       54.34       43.05      1.83 o
   5   5   5      158.38      141.20      4.12 o
   6   5   5      493.79      479.98      6.29 o
   7   5   5        0.54        1.90      1.40 o
   8   5   5        7.34        3.60      1.67 o
   9   5   5      138.42      150.39      4.23 o
  10   5   5        9.46        9.25      2.15 o
  11   5   5       87.18       86.64      3.69 o
  12   5   5        1.49        0.88      2.22 o
  13   5   5        0.53        1.83      2.37 o
  14   5   5        1.67       -3.84      3.84 o
  15   5   5       28.88       33.61      5.00 o
  16   5   5        0.26        2.97      3.97 o
 -16   6   5        0.00        3.97      3.83 o
 -15   6   5        0.28        4.16      3.48 o
 -14   6   5        0.37        0.50      3.13 o
 -13   6   5        0.03       -0.24      2.97 o
 -12   6   5       26.52       23.75      3.53 o
 -11   6   5       69.33       71.27      4.52 o
 -10   6   5       39.36       41.92      4.09 o
  -9   6   5      713.48      685.44     12.83 o
  -8   6   5       34.48       28.35      3.84 o
  -7   6   5       35.28       37.18      2.96 o
  -6   6   5      273.48      274.26      5.27 o
  -5   6   5      124.44      117.08      4.36 o
  -4   6   5        0.42        1.11      1.38 o
  -3   6   5     1573.22     1625.73     13.15 o
  -2   6   5       40.81       42.37      1.46 o
  -1   6   5        1.52        2.88      0.93 o
   0   6   5      580.38      579.14      6.27 o
   1   6   5        0.39        5.57      1.03 o
   2   6   5       40.54       34.23      2.12 o
   3   6   5      535.36      577.40      8.70 o
   4   6   5       11.44       10.98      1.05 o
   5   6   5      118.76      126.00      2.94 o
   6   6   5      130.42      141.90      3.70 o
   7   6   5       43.44       45.00      2.55 o
   8   6   5      319.08      319.65      5.69 o
   9   6   5      285.45      291.71      5.73 o
  10   6   5       66.05       73.86      3.44 o
  11   6   5        1.25       -1.12      2.33 o
  12   6   5       58.93       65.28      4.30 o
  13   6   5        3.49        0.70      2.75 o
  14   6   5       11.89        8.42      3.84 o
  15   6   5       21.90       23.49      4.71 o
 -15   7   5       11.52       15.67      3.70 o
 -14   7   5       32.66       45.79      4.22 o
 -13   7   5        0.96        1.48      2.86 o
 -12   7   5       84.18       97.98      4.76 o
 -11   7   5       78.55       87.60      4.69 o
 -10   7   5      287.68      279.52      8.00 o
  -9   7   5       59.22       51.93      3.70 o
  -8   7   5        9.25        7.62      2.64 o
  -7   7   5       20.03       24.73      2.80 o
  -6   7   5      234.70      227.59      5.46 o
  -5   7   5        0.12       -1.21      1.61 o
  -4   7   5      445.25      467.41      6.43 o
  -3   7   5      346.36      344.65      4.73 o
  -2   7   5       78.56       96.62      2.32 o
  -1   7   5      246.51      248.12      3.33 o
   0   7   5       21.41       24.17      1.40 o
   1   7   5      107.36       92.38      2.67 o
   2   7   5      937.89      933.54     10.88 o
   3   7   5       11.22        8.73      1.91 o
   4   7   5      837.67      804.24     10.43 o
   5   7   5        6.91        0.31      1.77 o
   6   7   5      752.42      738.88     10.60 o
   7   7   5      345.37      359.26      7.32 o
   8   7   5       12.24        8.19      2.56 o
   9   7   5        0.24       -2.11      2.11 o
  10   7   5       23.53       18.79      3.00 o
  11   7   5        0.99        1.96      2.64 o
  12   7   5       49.24       49.21      3.98 o
  13   7   5       20.69       20.19      5.45 o
  14   7   5      103.95      113.65     10.15 o
  15   7   5       48.58       44.60      5.45 o
 -14   8   5        1.07       -0.27      3.36 o
 -13   8   5        2.54        3.64      3.33 o
 -12   8   5       27.65       34.33      3.64 o
 -11   8   5       27.07       28.38      3.51 o
 -10   8   5       79.73       80.20      4.47 o
  -9   8   5        2.17        1.29      2.53 o
  -8   8   5      485.87      500.45      9.15 o
  -7   8   5      575.37      580.16      9.73 o
  -6   8   5       66.23       61.00      3.85 o
  -5   8   5      113.84      120.68      4.17 o
  -4   8   5       24.50       26.79      1.98 o
  -3   8   5       76.06       70.34      2.52 o
  -2   8   5        6.42        7.41      2.23 o
  -1   8   5        0.08       -1.41      1.91 o
   0   8   5      182.78      201.12      4.63 o
   1   8   5       31.97       34.60      2.82 o
   2   8   5      127.07      120.36      4.42 o
   3   8   5     1039.74     1028.85     14.08 o
   4   8   5      722.48      692.72      9.70 o
   5   8   5       13.67       15.55      2.56 o
   6   8   5       18.60        7.37      2.73 o
   7   8   5      284.47      281.11      7.54 o
   8   8   5      332.51      350.09      8.62 o
   9   8   5      259.51      284.50      8.23 o
  10   8   5        2.70       -1.20      2.83 o
  11   8   5       61.03       66.00      6.66 o
  12   8   5        0.17       -3.69      3.69 o
  13   8   5        9.46        6.32      4.78 o
  14   8   5        4.11       -2.65      4.33 o
 -14   9   5       32.76       29.45      4.47 o
 -13   9   5        5.19        3.31      3.41 o
 -12   9   5        3.93       -0.86      3.35 o
 -11   9   5        7.00       12.54      3.32 o
 -10   9   5        1.30        7.43      3.26 o
  -9   9   5        6.37        3.78      3.03 o
  -8   9   5        1.22        1.07      2.46 o
  -7   9   5       34.91       39.12      4.44 o
  -6   9   5       27.08       40.24      4.17 o
  -5   9   5       82.98       86.17      4.95 o
  -4   9   5       51.18       41.26      4.02 o
  -3   9   5        2.28        0.12      2.83 o
  -2   9   5      296.19      290.05      8.12 o
  -1   9   5       46.74       44.43      3.76 o
   0   9   5      419.06      396.76      9.00 o
   1   9   5      347.06      343.83      8.51 o
   2   9   5      113.23      116.42      8.86 o
   3   9   5      148.47      145.75      6.15 o
   4   9   5     1009.19     1052.72     17.79 o
   5   9   5      530.91      531.36     12.32 o
   6   9   5      243.77      247.02      8.63 o
   7   9   5      274.39      303.04      9.03 o
   8   9   5      206.89      220.88      8.29 o
   9   9   5        2.52        0.47      3.91 o
  10   9   5       30.21       45.58     12.81 o
  11   9   5        0.16       -2.01      4.26 o
  12   9   5       11.44       11.68      9.29 o
  13   9   5       16.53       10.37      6.21 o
  14   9   5       17.86        7.53      8.54 o
 -13  10   5        1.85        0.79      5.38 o
 -12  10   5        0.96       -0.55      4.33 o
 -11  10   5       81.95       80.95      6.81 o
 -10  10   5       63.68       86.61      8.14 o
  -9  10   5       37.41       39.26      6.15 o
  -8  10   5       40.58       41.18      6.15 o
  -7  10   5        6.55       -0.63      4.09 o
  -6  10   5       68.13       68.08      6.39 o
  -5  10   5       12.20       12.03      4.34 o
  -4  10   5        1.83       -0.64      3.72 o
  -3  10   5       59.97       50.21      4.06 o
  -2  10   5       62.21       52.44      4.92 o
  -1  10   5      210.57      166.81      7.60 o
   0  10   5      223.23      211.07      7.00 o
   1  10   5      565.61      552.76     11.40 o
   2  10   5       17.87       16.17      3.32 o
   3  10   5       81.57       74.53      4.81 o
   4  10   5       17.23        8.87      3.23 o
   5  10   5       32.97       28.48      4.93 o
   6  10   5      100.83      106.92      7.43 o
   7  10   5       14.34        3.75      4.22 o
   8  10   5        1.39       -3.44      3.77 o
   9  10   5        3.85        5.36      4.43 o
  10  10   5        0.75        0.50      4.62 o
  11  10   5       38.36       52.75      7.36 o
  12  10   5       20.04       15.31      5.85 o
  13  10   5       34.73       32.44      7.10 o
 -12  11   5        0.32        5.39      5.85 o
 -11  11   5        2.85        1.37      5.66 o
 -10  11   5       18.48       34.30     10.04 o
  -9  11   5       15.49       18.37      6.78 o
  -8  11   5        0.07        3.79      4.92 o
  -7  11   5        1.87       -1.41      9.54 o
  -6  11   5      120.78      121.01      8.29 o
  -5  11   5       12.21       12.22      4.71 o
  -4  11   5       45.13       35.38      5.79 o
  -3  11   5       48.14       45.46      5.66 o
  -2  11   5       58.06       44.11      5.55 o
  -1  11   5        0.87       -0.07      3.62 o
   0  11   5        3.69        5.52      6.53 o
   1  11   5       31.75       34.65      8.03 o
   2  11   5        5.05        3.95      3.62 o
   3  11   5        2.15       -2.44      3.50 o
   4  11   5        2.62       -0.41      3.86 o
   5  11   5        0.03       -3.77      3.77 o
   6  11   5       93.39       93.88      7.36 o
   7  11   5       47.36       46.74      6.50 o
   8  11   5      114.59      118.93      8.79 o
   9  11   5        1.51       -1.76      5.27 o
  10  11   5        0.28       -0.75      7.78 o
  11  11   5        0.03       -5.29      5.29 o
  12  11   5        9.87        3.37      5.50 o
 -11  12   5        0.20       -3.81      5.91 o
 -10  12   5        0.63       -1.35      5.55 o
  -9  12   5       10.19       12.84      6.03 o
  -8  12   5       88.85       98.30      8.79 o
  -7  12   5       14.54       21.22      5.91 o
  -6  12   5       11.23        6.03      8.54 o
  -5  12   5        0.71       -7.03      7.03 o
  -4  12   5       28.61       18.08      9.04 o
  -3  12   5      114.80       95.42     12.55 o
  -2  12   5       20.18       23.60      8.54 o
  -1  12   5       29.88       36.66      9.04 o
   0  12   5       17.42       10.55      8.03 o
   1  12   5       11.11       13.06      7.53 o
   2  12   5        2.94       -0.50      6.53 o
   3  12   5        7.34       -0.50      6.53 o
   4  12   5        0.84       -3.52      6.03 o
   5  12   5       16.30       11.55      8.03 o
   6  12   5        0.93        7.03      7.53 o
   7  12   5        0.34        3.52      7.03 o
   8  12   5        7.70       11.05      8.03 o
   9  12   5       17.36       30.63      9.54 o
  10  12   5        3.35       -3.52      8.03 o
  -9  13   5        0.77        2.01     10.04 o
  -8  13   5        4.95        4.02      9.54 o
  -7  13   5        0.43       -1.51      9.04 o
  -6  13   5       51.18       62.77     11.55 o
  -5  13   5        8.46       18.58      9.54 o
  -4  13   5       42.53       45.70     10.04 o
  -3  13   5        1.94       -5.52      8.03 o
  -2  13   5        0.97       -2.01      7.53 o
  -1  13   5       28.36       22.60      9.54 o
   0  13   5       52.06       32.14      9.54 o
   1  13   5        0.42       -7.03      7.03 o
   2  13   5       18.35       12.55      7.53 o
   3  13   5        0.89       -6.53      6.53 o
   4  13   5       19.10       17.58      9.04 o
   5  13   5        0.27       -5.02      7.03 o
   6  13   5        0.30       -3.01      7.03 o
   7  13   5        0.04       -0.50      7.53 o
   8  13   5       26.42       29.13     10.04 o
   9  13   5        5.97       15.57      9.54 o
  -7  14   5        3.54       22.10     11.05 o
  -6  14   5        0.10       -9.04      9.04 o
  -5  14   5        7.84       19.59     10.04 o
  -4  14   5       20.07       13.06     10.04 o
  -3  14   5        7.17       -0.50      8.54 o
  -2  14   5        0.27       -7.53      7.53 o
  -1  14   5       36.56       30.13     10.04 o
   0  14   5        1.17        0.50      8.54 o
   1  14   5       19.78       16.57      9.04 o
   2  14   5       17.75       12.55      9.04 o
   3  14   5        2.31       -2.01      8.03 o
   4  14   5       80.50       75.83     13.06 o
   5  14   5       20.52       42.69     11.55 o
   6  14   5        0.14        0.00      8.03 o
   7  14   5        5.14       20.09      9.54 o
  -4  15   5       73.87       92.40     14.56 o
  -3  15   5        0.96       -1.51      9.04 o
  -2  15   5        4.95        8.03     10.04 o
  -1  15   5       28.70       20.59     10.04 o
   0  15   5        7.68       -7.03      9.54 o
   1  15   5       14.09        4.52     10.04 o
   2  15   5        1.43       -8.54      9.54 o
   3  15   5        4.11       -9.54      9.54 o
   4  15   5       20.78       27.62     11.05 o
 -17   0   6        5.41        7.36      4.92 o
 -16   0   6        9.95        7.29      4.63 o
 -15   0   6       44.01       40.49      5.64 o
 -14   0   6        2.87        4.32      3.94 o
 -13   0   6      101.13      101.57      6.34 o
 -12   0   6        0.37        5.05      3.46 o
 -11   0   6      394.03      380.00     10.30 o
 -10   0   6     2723.24     2793.18     36.81 o
  -9   0   6      118.60      124.46      5.58 o
  -8   0   6       61.46       51.64      3.26 o
  -7   0   6     1264.00     1240.21     16.08 o
  -6   0   6     1722.28     1611.36     19.07 o
  -5   0   6     3855.42     3796.79     45.52 o
  -4   0   6      238.93      258.19      6.25 o
  -3   0   6     1547.80     1565.81     25.69 o
  -2   0   6     4422.80     4423.48     52.18 o
  -1   0   6       65.22       71.87      2.70 o
   0   0   6    12967.69    12423.56    160.84 o
   1   0   6      303.12      299.87      5.17 o
   2   0   6      244.09      247.50      4.65 o
   3   0   6      335.88      312.38      6.35 o
   4   0   6     1549.11     1559.89     17.68 o
   5   0   6      938.96     1020.36     15.27 o
   6   0   6      648.82      597.27     10.82 o
   7   0   6      156.87      191.39      6.12 o
   8   0   6       16.04       17.04      2.87 o
   9   0   6       16.69       18.50      3.41 o
  10   0   6        0.11        0.49      3.55 o
  11   0   6       15.90       19.79      4.06 o
  12   0   6       21.48       12.78      4.09 o
  13   0   6      268.33      287.98     15.22 o
  14   0   6       46.86       35.42      6.21 o
  15   0   6        3.17        5.08      4.93 o
  16   0   6        0.23        2.75      7.78 o
  17   0   6      102.53      125.50     11.55 o
 -17   1   6        0.30       -0.44      3.17 o
 -16   1   6        0.56        5.73      3.08 o
 -15   1   6        6.42        4.71      2.80 o
 -14   1   6       37.45       34.27      3.48 o
 -13   1   6       16.18        9.69      2.69 o
 -12   1   6      432.98      460.53      8.30 o
 -11   1   6      344.60      325.28      6.88 o
 -10   1   6      272.32      259.32      7.78 o
  -9   1   6       11.09        8.41      2.00 o
  -8   1   6       77.10       72.13      2.83 o
  -7   1   6      632.02      603.99      7.92 o
  -6   1   6     2740.94     2879.24     23.56 o
  -5   1   6     2326.03     2197.16     18.31 o
  -4   1   6     9847.37     9951.92     78.63 o
  -3   1   6       49.97       57.30      2.31 o
  -2   1   6       97.51      106.44      2.34 o
  -1   1   6     1289.60     1210.02      9.83 o
   0   1   6      583.10      466.40      4.74 o
   1   1   6     1656.63     1591.08     17.82 o
   2   1   6        0.28        2.01      0.79 o
   3   1   6     2198.12     2134.89     17.21 o
   4   1   6     8675.73     8608.48     63.16 o
   5   1   6     2457.26     2449.10     20.10 o
   6   1   6      325.34      358.04      5.65 o
   7   1   6      302.37      325.35      5.67 o
   8   1   6       38.29       44.12      2.60 o
   9   1   6       48.33       53.68      3.22 o
  10   1   6      859.79      841.58     11.37 o
  11   1   6      290.18      293.90      6.76 o
  12   1   6       36.02       26.98      3.16 o
  13   1   6       10.73        9.74      2.98 o
  14   1   6       47.24       46.27      4.44 o
  15   1   6       22.44       17.47      4.11 o
  16   1   6        1.55       -3.30      3.30 o
  17   1   6        4.74        5.19      5.00 o
 -17   2   6        3.08        2.04      3.35 o
 -16   2   6        0.00        2.00      3.10 o
 -15   2   6        0.05       -1.21      2.70 o
 -14   2   6        5.56        9.74      3.14 o
 -13   2   6        5.01        5.66      2.74 o
 -12   2   6        0.01       -0.60      2.39 o
 -11   2   6     1107.31     1077.85     13.17 o
 -10   2   6       83.28       82.91      3.67 o
  -9   2   6        1.10        1.01      1.87 o
  -8   2   6      486.05      481.14      7.39 o
  -7   2   6      426.44      409.74      6.01 o
  -6   2   6      664.40      668.67      7.75 o
  -5   2   6      286.60      254.91      4.27 o
  -4   2   6     2383.36     2420.61     19.58 o
  -3   2   6      586.38      539.45      6.45 o
  -2   2   6     1291.74     1235.26     10.80 o
  -1   2   6     1045.78     1053.71      8.83 o
   0   2   6      174.73      177.22      3.10 o
   1   2   6     1222.57     1359.15     12.02 o
   2   2   6      657.21      653.88      6.55 o
   3   2   6     1750.43     1814.56     16.24 o
   4   2   6     1125.90     1177.23     10.77 o
   5   2   6     2159.52     2175.15     18.23 o
   6   2   6      133.20      126.01      3.20 o
   7   2   6      174.54      162.79      3.76 o
   8   2   6       18.39       16.46      1.87 o
   9   2   6       11.32       10.28      2.22 o
  10   2   6        0.13        0.75      2.08 o
  11   2   6      135.88      126.53      4.63 o
  12   2   6        0.21       -2.37      2.37 o
  13   2   6        0.06        1.07      2.51 o
  14   2   6       28.63       33.55      4.25 o
  15   2   6       26.73       30.01      4.31 o
  16   2   6        2.86       -0.67      3.43 o
 -16   3   6       19.47       26.05      4.21 o
 -15   3   6        1.26        2.98      3.20 o
 -14   3   6       65.32       59.24      4.47 o
 -13   3   6      100.62      102.84      5.07 o
 -12   3   6       99.46      103.59      4.89 o
 -11   3   6      182.23      209.63      6.39 o
 -10   3   6      131.05      123.40      4.78 o
  -9   3   6      547.25      552.18      9.14 o
  -8   3   6       31.70       35.53      2.62 o
  -7   3   6      173.99      175.35      4.03 o
  -6   3   6      387.38      366.82      5.48 o
  -5   3   6       74.33       85.29      3.30 o
  -4   3   6      430.29      405.97      5.65 o
  -3   3   6     1232.00     1179.76     11.53 o
  -2   3   6     1403.62     1416.31     12.20 o
  -1   3   6      251.32      247.24      2.88 o
   0   3   6        2.43        2.87      1.08 o
   1   3   6      117.12      144.98      2.99 o
   2   3   6       49.72       32.90      2.07 o
   3   3   6      450.68      512.90      6.08 o
   4   3   6     2231.21     2327.86     20.63 o
   5   3   6     1176.46     1327.21     12.25 o
   6   3   6       16.03       17.23      1.60 o
   7   3   6        8.47        7.73      1.55 o
   8   3   6       44.67       49.38      2.50 o
   9   3   6       35.45       30.13      2.49 o
  10   3   6       40.30       47.45      2.85 o
  11   3   6      164.39      170.23      6.27 o
  12   3   6        0.08        1.41      2.13 o
  13   3   6       34.16       31.55      3.15 o
  14   3   6       21.61       21.34      3.45 o
  15   3   6        1.80        1.31      2.98 o
  16   3   6        2.03        0.91      3.63 o
 -16   4   6        0.05        4.90      3.63 o
 -15   4   6        5.14        5.26      3.34 o
 -14   4   6       30.32       30.60      3.97 o
 -13   4   6       47.63       57.08      4.37 o
 -12   4   6       41.76       28.24      3.37 o
 -11   4   6      101.84      110.30      5.84 o
 -10   4   6       19.65       15.84      3.19 o
  -9   4   6      240.02      236.70      6.20 o
  -8   4   6      366.40      374.31      6.70 o
  -7   4   6       38.25       37.47      2.51 o
  -6   4   6       39.67       40.60      2.18 o
  -5   4   6       88.33       82.55      2.62 o
  -4   4   6     1038.42     1034.93     10.84 o
  -3   4   6      189.29      209.61      3.48 o
  -2   4   6        9.68        3.24      1.23 o
  -1   4   6       69.66       80.80      2.25 o
   0   4   6     2922.98     2994.08     33.98 o
   1   4   6       72.67       51.93      1.63 o
   2   4   6     2781.65     2929.61     23.10 o
   3   4   6      191.03      255.92      3.94 o
   4   4   6      639.85      715.66      8.06 o
   5   4   6       38.71       38.97      2.10 o
   6   4   6      269.61      276.07      4.69 o
   7   4   6       26.97       24.72      1.97 o
   8   4   6       19.75       18.46      1.99 o
   9   4   6       47.34       47.94      2.75 o
  10   4   6        0.35       -0.49      1.82 o
  11   4   6       41.85       32.95      2.82 o
  12   4   6      197.18      207.58      5.67 o
  13   4   6        0.39       -2.30      2.30 o
  14   4   6       50.50       51.04      4.20 o
  15   4   6        0.52        2.69      3.17 o
  16   4   6        0.19        0.55      3.61 o
 -16   5   6        0.75        0.23      3.53 o
 -15   5   6       12.49       14.28      3.86 o
 -14   5   6        4.54        1.53      3.25 o
 -13   5   6        9.54       11.29      3.20 o
 -12   5   6      112.19      121.26      5.37 o
 -11   5   6      100.94       99.66      4.74 o
 -10   5   6       53.44       56.79      3.79 o
  -9   5   6        0.08       -2.45      2.45 o
  -8   5   6       11.18       10.88      2.48 o
  -7   5   6       21.51       24.14      2.40 o
  -6   5   6      769.19      730.35     11.08 o
  -5   5   6      347.16      332.49      5.05 o
  -4   5   6     1047.09     1067.32      9.51 o
  -3   5   6      396.68      414.25      4.49 o
  -2   5   6        0.95        1.00      1.10 o
  -1   5   6      525.76      540.11      6.22 o
   0   5   6       12.17       14.28      1.18 o
   1   5   6      271.64      241.68      3.27 o
   2   5   6      211.70      207.86      3.11 o
   3   5   6        1.47        0.02      0.82 o
   4   5   6      110.97      121.67      2.92 o
   5   5   6      284.72      279.84      4.74 o
   6   5   6       59.93       59.53      2.61 o
   7   5   6        8.61        9.55      1.75 o
   8   5   6      431.44      448.23      7.36 o
   9   5   6      284.23      282.85      5.63 o
  10   5   6       73.03       72.42      3.29 o
  11   5   6        2.65        2.11      2.14 o
  12   5   6        5.42        2.84      2.31 o
  13   5   6       49.36       42.76      3.86 o
  14   5   6        2.90        5.31      3.52 o
  15   5   6       11.61        3.30      3.74 o
  16   5   6        8.99        4.86      4.11 o
 -15   6   6        1.85        0.77      3.44 o
 -14   6   6        7.78       10.43      3.64 o
 -13   6   6        0.69        0.43      4.07 o
 -12   6   6       19.68       30.55      3.61 o
 -11   6   6        3.19        7.83      2.92 o
 -10   6   6        9.70       15.18      4.10 o
  -9   6   6       96.02      109.59      4.61 o
  -8   6   6      138.46      136.25      5.06 o
  -7   6   6      721.26      715.03      8.75 o
  -6   6   6       33.89       29.39      2.11 o
  -5   6   6        7.68        7.68      1.58 o
  -4   6   6       61.02       61.50      2.10 o
  -3   6   6      410.46      404.63      5.69 o
  -2   6   6        0.57        0.30      1.09 o
  -1   6   6       14.10       13.84      1.98 o
   0   6   6      246.50      278.96      4.32 o
   1   6   6      617.56      617.68      7.19 o
   2   6   6      395.62      410.08      6.03 o
   3   6   6      530.76      555.18     12.83 o
   4   6   6       56.69       52.10      2.19 o
   5   6   6      112.13      107.58      3.14 o
   6   6   6      163.93      171.94      4.10 o
   7   6   6       33.13       32.47      3.18 o
   8   6   6       17.82       19.98      3.23 o
   9   6   6       57.53       64.73      3.66 o
  10   6   6      154.92      152.37      6.74 o
  11   6   6        0.07       -2.10      2.40 o
  12   6   6       10.22        8.88      2.86 o
  13   6   6        0.67       -2.62      2.78 o
  14   6   6        0.32        2.92      3.45 o
  15   6   6        0.23        6.60      4.16 o
 -15   7   6        0.06        6.48      3.51 o
 -14   7   6        5.48        6.01      3.39 o
 -13   7   6       46.38       47.10      4.00 o
 -12   7   6      169.81      182.75      6.29 o
 -11   7   6       57.23       77.05      4.57 o
 -10   7   6        6.83       10.78      2.57 o
  -9   7   6       71.83       75.13      3.62 o
  -8   7   6      233.46      222.88      6.44 o
  -7   7   6      633.53      627.20      8.58 o
  -6   7   6      131.92      130.39      3.89 o
  -5   7   6      126.16      119.10      3.60 o
  -4   7   6       42.10       43.49      2.20 o
  -3   7   6      284.20      291.04      4.05 o
  -2   7   6      277.00      277.80      4.17 o
  -1   7   6      950.31      980.18      9.20 o
   0   7   6        3.64        5.60      1.41 o
   1   7   6       58.72       76.45      3.67 o
   2   7   6      310.72      333.11      7.70 o
   3   7   6        4.47        4.76      1.94 o
   4   7   6     1047.77     1096.25     14.49 o
   5   7   6       60.09       69.93      3.32 o
   6   7   6        8.87       10.19      2.48 o
   7   7   6        4.88       -1.20      2.22 o
   8   7   6        1.93        1.33      2.29 o
   9   7   6       18.69       13.57      2.88 o
  10   7   6        6.68        3.01      2.54 o
  11   7   6        0.83        0.73      2.53 o
  12   7   6        8.12        2.41      2.74 o
  13   7   6       12.48       11.03      4.40 o
  14   7   6        3.86        6.06      4.62 o
  15   7   6        0.00       -1.61      4.58 o
 -14   8   6        0.75        7.47      3.66 o
 -13   8   6        0.21       -2.92      2.92 o
 -12   8   6        2.00        3.92      2.76 o
 -11   8   6        0.26        1.44      2.59 o
 -10   8   6       11.46        7.45      2.62 o
  -9   8   6       24.79       25.80      2.92 o
  -8   8   6       13.30       16.64      2.61 o
  -7   8   6      464.22      469.49      7.63 o
  -6   8   6      139.74      148.78      4.12 o
  -5   8   6       99.03      104.73      3.64 o
  -4   8   6       76.77       78.64      2.86 o
  -3   8   6       25.96       23.87      2.29 o
  -2   8   6      132.26      144.20      6.60 o
  -1   8   6      241.47      251.32      5.93 o
   0   8   6      304.46      280.02      6.19 o
   1   8   6       19.00       22.35      2.65 o
   2   8   6       26.67       29.03      2.93 o
   3   8   6      143.15      148.90      5.15 o
   4   8   6       76.42       83.75      4.38 o
   5   8   6       11.71       12.46      2.93 o
   6   8   6        6.36        5.04      2.59 o
   7   8   6       31.48       30.10      3.70 o
   8   8   6        0.04       -2.63      2.63 o
   9   8   6      482.72      477.05     10.59 o
  10   8   6       87.97       90.23      6.59 o
  11   8   6        0.01       -0.12      3.82 o
  12   8   6        0.05       -3.94      3.94 o
  13   8   6        0.66        8.29      5.50 o
  14   8   6        2.73        0.04      4.79 o
 -14   9   6        1.10       -0.24      3.57 o
 -13   9   6       16.94       23.37      4.05 o
 -12   9   6        0.39        3.59      3.16 o
 -11   9   6        4.54        8.44      3.16 o
 -10   9   6       13.55       11.70      3.01 o
  -9   9   6        1.57        2.13      2.50 o
  -8   9   6       25.20       24.85      2.85 o
  -7   9   6       84.67       86.05      5.45 o
  -6   9   6       26.64       23.24      4.94 o
  -5   9   6      102.51      102.99      5.79 o
  -4   9   6       59.46       57.74      4.47 o
  -3   9   6        0.90       -1.19      2.78 o
  -2   9   6      312.85      358.39      8.90 o
  -1   9   6      193.31      208.90      6.97 o
   0   9   6       36.94       38.41      4.91 o
   1   9   6      229.61      238.04      7.40 o
   2   9   6      125.94      110.46      6.63 o
   3   9   6      114.84      103.19      6.69 o
   4   9   6      351.45      369.45     12.22 o
   5   9   6      130.26      140.79      8.79 o
   6   9   6        4.32        4.02      3.91 o
   7   9   6       85.61       93.66      7.28 o
   8   9   6        0.02        1.24      4.07 o
   9   9   6       39.95       38.92      6.15 o
  10   9   6        1.68        2.51      4.62 o
  11   9   6       14.94       18.55      5.50 o
  12   9   6       21.48       26.51      6.75 o
  13   9   6        0.63        1.84      6.53 o
 -13  10   6        1.63       -0.83      4.95 o
 -12  10   6       14.89       27.26      5.45 o
 -11  10   6        0.49        3.48      4.57 o
 -10  10   6       77.91       77.14      9.79 o
  -9  10   6        3.73        3.74      6.53 o
  -8  10   6       21.34       23.86      5.29 o
  -7  10   6       28.73       30.30      8.54 o
  -6  10   6       11.45        7.85      5.78 o
  -5  10   6      220.27      201.46      9.41 o
  -4  10   6       48.00       44.20      4.23 o
  -3  10   6      302.83      273.39      8.18 o
  -2  10   6      170.73      164.94      8.71 o
  -1  10   6       18.15        8.52      4.34 o
   0  10   6       51.65       52.50      5.55 o
   1  10   6      115.06      120.42      7.58 o
   2  10   6       21.29       22.38      4.77 o
   3  10   6       18.74       27.05      4.71 o
   4  10   6        0.18       -1.78      3.50 o
   5  10   6       19.90        9.52      4.34 o
   6  10   6       19.01       14.51      5.27 o
   7  10   6       24.38       14.12      6.28 o
   8  10   6        5.33        2.26      4.62 o
   9  10   6       67.73       80.47      7.98 o
  10  10   6       27.91       33.79      6.15 o
  11  10   6       23.90       21.17      5.91 o
  12  10   6       42.90       46.21      7.72 o
 -12  11   6       24.08       37.63      7.48 o
 -11  11   6       16.49       14.28      6.15 o
 -10  11   6       49.91       62.66      8.79 o
  -9  11   6        3.64        3.97      9.04 o
  -8  11   6       50.20       48.48      8.03 o
  -7  11   6        0.50        5.36      4.71 o
  -6  11   6      261.41      274.62     11.80 o
  -5  11   6       35.47       30.13      9.04 o
  -4  11   6        5.56       14.56      8.03 o
  -3  11   6      123.98      116.51     12.55 o
  -2  11   6        2.87       -5.02      6.53 o
  -1  11   6      114.59       94.41     10.55 o
   0  11   6       98.68      118.01     12.05 o
   1  11   6        2.46        1.43      3.77 o
   2  11   6       17.13        9.67      4.09 o
   3  11   6      144.10      127.39      9.29 o
   4  11   6       27.73       20.18      4.71 o
   5  11   6        2.49       -3.72      3.72 o
   6  11   6      170.86      173.56     17.07 o
   7  11   6       14.66       23.53      5.43 o
   8  11   6       17.24       11.91      4.93 o
   9  11   6        0.07        1.31      4.93 o
  10  11   6       37.42       44.03      7.08 o
  11  11   6       10.93        8.26      8.54 o
 -10  12   6        0.00        6.53      9.54 o
  -9  12   6       26.42       28.62     11.05 o
  -8  12   6        2.83        5.52      9.04 o
  -7  12   6        2.47        2.01      8.03 o
  -6  12   6       17.38        8.54      9.04 o
  -5  12   6        0.52        9.04      8.03 o
  -4  12   6       27.51       41.68      9.54 o
  -3  12   6       90.14       67.29     11.05 o
  -2  12   6        5.69       -0.50      8.03 o
  -1  12   6       58.44       47.21     10.04 o
   0  12   6       22.05       23.10      8.54 o
   1  12   6        1.34       13.06      7.53 o
   2  12   6       21.70       23.10      8.03 o
   3  12   6      108.79       92.40     12.05 o
   4  12   6        3.16        2.01      7.53 o
   5  12   6      130.75      130.57     13.06 o
   6  12   6        6.05        2.01      8.03 o
   7  12   6        0.15        2.01      7.53 o
   8  12   6        0.75       -1.13      4.93 o
   9  12   6        8.85        0.36      5.14 o
  10  12   6        0.57        2.61      5.50 o
  -9  13   6        2.42       -5.02      9.54 o
  -8  13   6        4.53       13.06     10.04 o
  -7  13   6        2.38       13.56     10.04 o
  -6  13   6        1.56       -5.52      9.04 o
  -5  13   6       11.05       -7.03      7.53 o
  -4  13   6       53.64       43.19     10.55 o
  -3  13   6        1.12        1.00      9.04 o
  -2  13   6      160.36      161.70     14.56 o
  -1  13   6       21.02       12.05      8.54 o
   0  13   6        0.30        6.03      7.53 o
   1  13   6        7.91        2.51      7.53 o
   2  13   6        0.70       -6.53      6.53 o
   3  13   6        2.81        3.52      7.53 o
   4  13   6        0.00       -5.02      7.03 o
   5  13   6       10.46        1.51      7.53 o
   6  13   6        3.84       16.07      9.04 o
   7  13   6       15.18       25.61     10.04 o
   8  13   6        1.74        4.02      8.03 o
   9  13   6       14.00       14.06      9.54 o
  -7  14   6        2.92        5.52     10.04 o
  -6  14   6        0.21       -1.51     10.04 o
  -5  14   6       39.18       37.16     11.55 o
  -4  14   6       21.59       31.64     10.55 o
  -3  14   6        0.53       -6.03      8.03 o
  -2  14   6        1.43       -4.52      8.54 o
  -1  14   6        0.05       -8.03      8.03 o
   0  14   6       46.29       55.24     11.55 o
   1  14   6       48.07       66.29     12.55 o
   2  14   6        0.10       -4.52      8.54 o
   3  14   6       14.46        9.54      9.54 o
   4  14   6       13.05       13.06     10.55 o
   5  14   6       26.14       40.17     11.05 o
   6  14   6       36.31       75.33     13.06 o
  -3  15   6        7.46       15.57     11.55 o
  -2  15   6        0.10       -5.02     10.04 o
  -1  15   6        2.82       -4.52      9.54 o
   0  15   6        5.91       -7.03      9.04 o
   1  15   6        0.01        0.00      9.04 o
   2  15   6        0.74       -9.04      9.04 o
   3  15   6        1.16       -3.01      9.04 o
 -17   1   7        0.73       -2.13      3.11 o
 -16   1   7        0.54        3.16      2.83 o
 -15   1   7       18.72       15.10      4.05 o
 -14   1   7        2.06        1.36      2.82 o
 -13   1   7       44.48       45.70      4.27 o
 -12   1   7        9.78        9.82      2.62 o
 -11   1   7      133.28      132.82      4.65 o
 -10   1   7        3.95        5.34      2.31 o
  -9   1   7        0.48       -0.44      1.76 o
  -8   1   7       33.01       37.14      2.39 o
  -7   1   7      148.08      127.13      3.70 o
  -6   1   7     2272.17     2109.50     19.87 o
  -5   1   7     3034.70     2939.69     28.40 o
  -4   1   7     2603.82     2669.67     23.38 o
  -3   1   7        7.77        3.06      1.21 o
  -2   1   7      354.44      346.24      4.73 o
  -1   1   7      844.47      773.23      8.01 o
   0   1   7      343.03      384.02      5.27 o
   1   1   7     1194.99     1201.74     12.46 o
   2   1   7      587.00      593.42      6.65 o
   3   1   7     1822.29     1873.30     15.44 o
   4   1   7     3949.41     4050.50     31.26 o
   5   1   7     4496.36     4426.03     34.23 o
   6   1   7     1712.55     1702.20     15.31 o
   7   1   7      245.62      247.82      4.61 o
   8   1   7      676.39      683.54      9.26 o
   9   1   7      397.20      363.57      6.80 o
  10   1   7       43.22       49.76      3.89 o
  11   1   7       30.34       26.76      3.59 o
  12   1   7       44.35       40.56      3.47 o
  13   1   7      122.63      126.01      5.84 o
  14   1   7        7.10        2.55      3.31 o
  15   1   7        1.48       -0.90      3.50 o
  16   1   7        0.99        3.66      3.86 o
 -16   2   7        0.89       -3.19      3.45 o
 -15   2   7       12.07        6.96      3.36 o
 -14   2   7       57.44       63.63      4.71 o
 -13   2   7       10.47       10.56      4.28 o
 -12   2   7       13.64        9.77      2.99 o
 -11   2   7       95.95      113.27      4.86 o
 -10   2   7      151.05      148.80      7.12 o
  -9   2   7       24.41       27.74      2.74 o
  -8   2   7      151.85      136.67      3.93 o
  -7   2   7      131.20      134.39      3.71 o
  -6   2   7        7.56        2.77      1.50 o
  -5   2   7      495.01      404.86      6.12 o
  -4   2   7     4029.43     3985.70     36.93 o
  -3   2   7      209.52      232.02      4.03 o
  -2   2   7     2136.07     2331.42     20.25 o
  -1   2   7       55.28       46.20      1.75 o
   0   2   7     1869.07     1965.76     17.74 o
   1   2   7       30.27       24.64      1.76 o
   2   2   7      541.88      585.50      7.12 o
   3   2   7     1116.49     1092.89     10.84 o
   4   2   7     2010.92     2090.24     18.89 o
   5   2   7      607.70      551.24      6.57 o
   6   2   7      429.95      418.09      6.13 o
   7   2   7      215.65      206.34      4.22 o
   8   2   7        2.50        5.65      1.62 o
   9   2   7      153.15      158.09      4.27 o
  10   2   7      683.51      663.37      9.18 o
  11   2   7       17.02       10.25      2.45 o
  12   2   7       53.05       64.47      3.55 o
  13   2   7       34.14       33.37      3.16 o
  14   2   7        0.05       -2.25      2.60 o
  15   2   7        0.98        4.03      3.02 o
  16   2   7        0.83       -1.85      3.09 o
 -16   3   7        1.71        4.65      3.61 o
 -15   3   7       24.39       44.48      6.05 o
 -14   3   7        6.09       10.90      3.44 o
 -13   3   7        6.08       10.03      3.16 o
 -12   3   7        7.54        3.77      2.74 o
 -11   3   7      391.14      391.63      8.38 o
 -10   3   7       88.33       89.57      4.23 o
  -9   3   7      247.57      236.29      5.78 o
  -8   3   7       46.48       38.39      2.75 o
  -7   3   7      317.84      325.24      5.43 o
  -6   3   7      196.46      190.59      4.05 o
  -5   3   7      956.53      948.91      9.66 o
  -4   3   7      289.82      305.88      5.04 o
  -3   3   7       50.27       64.28      3.48 o
  -2   3   7     4797.01     4920.56     40.10 o
  -1   3   7     1648.44     1644.69     12.78 o
   0   3   7      197.68      205.37      5.02 o
   1   3   7        1.56        1.60      1.15 o
   2   3   7       82.24       99.73      3.14 o
   3   3   7      579.88      539.60      6.42 o
   4   3   7       28.60       26.89      2.40 o
   5   3   7     1041.58     1053.80     10.42 o
   6   3   7        7.57        4.53      1.42 o
   7   3   7      188.64      185.63      5.20 o
   8   3   7        8.83       13.41      1.86 o
   9   3   7       15.82       12.42      2.04 o
  10   3   7       47.88       48.84      2.95 o
  11   3   7        2.25       -1.44      2.14 o
  12   3   7        0.32        0.27      2.22 o
  13   3   7        4.17       10.70      2.79 o
  14   3   7      128.83      136.43      5.84 o
  15   3   7       24.52       23.97      3.87 o
  16   3   7        0.38        0.07      3.24 o
 -16   4   7        6.44        3.88      3.81 o
 -15   4   7        0.16       -0.67      3.30 o
 -14   4   7       65.58       70.12      6.36 o
 -13   4   7       50.18       43.39      4.05 o
 -12   4   7       36.00       27.70      3.51 o
 -11   4   7      319.18      307.55      7.70 o
 -10   4   7      211.77      207.69      6.41 o
  -9   4   7       33.07       30.13      3.14 o
  -8   4   7      270.97      275.60      5.85 o
  -7   4   7       32.66       27.32      2.26 o
  -6   4   7       46.57       52.20      2.50 o
  -5   4   7     1414.73     1469.59     14.76 o
  -4   4   7       18.35        9.40      1.72 o
  -3   4   7     1611.96     1625.95     15.35 o
  -2   4   7      237.87      262.64      3.72 o
  -1   4   7      518.16      566.97      6.47 o
   0   4   7       47.14       51.14      2.49 o
   1   4   7      139.89      160.11      4.23 o
   2   4   7       54.42       53.16      1.85 o
   3   4   7       60.64       53.55      2.04 o
   4   4   7       72.66       73.37      2.47 o
   5   4   7       23.95       19.29      2.64 o
   6   4   7        0.90        0.45      1.68 o
   7   4   7      106.66       99.70      3.18 o
   8   4   7       33.47       33.63      2.43 o
   9   4   7       59.91       72.59      3.24 o
  10   4   7        2.97       -1.23      1.88 o
  11   4   7      270.09      257.41      5.89 o
  12   4   7        0.76       -2.14      2.14 o
  13   4   7        7.91        8.04      2.65 o
  14   4   7        8.02        5.09      2.93 o
  15   4   7        4.41        0.13      2.99 o
  16   4   7        0.59       -2.04      3.75 o
 -16   5   7        0.41       -1.07      3.70 o
 -15   5   7        3.09       -2.07      4.66 o
 -14   5   7        0.68       -0.37      3.31 o
 -13   5   7        0.57        0.56      3.16 o
 -12   5   7        3.77        3.61      2.97 o
 -11   5   7       16.35       21.04      3.23 o
 -10   5   7       91.64       96.93      4.46 o
  -9   5   7      403.36      376.25      9.00 o
  -8   5   7       21.35       20.45      2.56 o
  -7   5   7      349.82      367.70      6.54 o
  -6   5   7       20.20       23.91      2.03 o
  -5   5   7      176.98      174.15      4.24 o
  -4   5   7        4.37        3.18      1.19 o
  -3   5   7      326.15      346.36      4.79 o
  -2   5   7      100.82      112.27      2.98 o
  -1   5   7      814.56      872.23     11.65 o
   0   5   7       30.93       35.74      1.96 o
   1   5   7      318.87      366.12      4.41 o
   2   5   7      830.60      833.84      8.09 o
   3   5   7      185.12      203.57      3.58 o
   4   5   7       34.17       30.41      1.74 o
   5   5   7      148.76      139.40      3.46 o
   6   5   7        0.02        1.66      1.44 o
   7   5   7      505.55      467.15      7.15 o
   8   5   7       33.26       41.09      2.65 o
   9   5   7       76.44       76.50      3.27 o
  10   5   7       99.94       87.77      3.70 o
  11   5   7        5.70        2.37      2.27 o
  12   5   7      132.07      123.09      5.21 o
  13   5   7        0.25       -3.50      3.50 o
  14   5   7        1.23       -3.35      3.35 o
  15   5   7        1.23        2.89      3.88 o
 -15   6   7       32.60       32.72      4.44 o
 -14   6   7        0.97        1.47      3.40 o
 -13   6   7      169.76      186.01      9.02 o
 -12   6   7      223.47      232.88      7.10 o
 -11   6   7       89.57      102.79      5.44 o
 -10   6   7       21.09       14.90      2.94 o
  -9   6   7       89.14       85.52      4.12 o
  -8   6   7       92.64       91.85      5.69 o
  -7   6   7      290.05      284.93      5.38 o
  -6   6   7      316.63      351.56      5.66 o
  -5   6   7      916.28      876.59      9.43 o
  -4   6   7      269.70      279.82      4.25 o
  -3   6   7       74.59       59.65      2.47 o
  -2   6   7       29.49       28.67      2.31 o
  -1   6   7     3465.82     3548.17     29.68 o
   0   6   7        2.21        2.23      1.19 o
   1   6   7      640.76      627.73     12.65 o
   2   6   7      140.71      135.57      3.52 o
   3   6   7       94.70      104.19      3.44 o
   4   6   7       10.07        9.37      1.40 o
   5   6   7        7.33        6.40      1.56 o
   6   6   7        8.81        7.79      1.79 o
   7   6   7       73.66       70.57      3.66 o
   8   6   7      645.06      663.13     10.69 o
   9   6   7      229.77      209.09      5.77 o
  10   6   7        0.68       -2.25      2.25 o
  11   6   7       13.44       13.32      3.03 o
  12   6   7        2.13        0.94      2.76 o
  13   6   7       22.22       19.01      4.13 o
  14   6   7       17.65       20.28      5.37 o
  15   6   7        5.09        5.84      4.70 o
 -15   7   7        1.42        4.19      3.37 o
 -14   7   7       30.95       39.57      4.16 o
 -13   7   7        0.01        4.29      2.80 o
 -12   7   7        0.44        3.07      2.76 o
 -11   7   7        2.21        0.86      2.42 o
 -10   7   7       43.43       48.75      3.44 o
  -9   7   7        1.15        2.56      2.12 o
  -8   7   7      204.60      191.17      5.15 o
  -7   7   7      761.89      746.63      9.20 o
  -6   7   7      606.02      602.65      7.89 o
  -5   7   7      931.34      892.65     11.14 o
  -4   7   7       57.20       69.73      2.64 o
  -3   7   7        6.09        4.00      1.65 o
  -2   7   7        1.33        2.55      1.41 o
  -1   7   7       64.08       75.75      2.40 o
   0   7   7      370.50      370.04      5.42 o
   1   7   7      820.34      806.78      9.07 o
   2   7   7        8.38        7.75      2.43 o
   3   7   7       19.05       20.90      2.46 o
   4   7   7       11.52       13.68      2.32 o
   5   7   7      116.61      109.08      4.01 o
   6   7   7      364.95      373.49      7.37 o
   7   7   7      173.13      170.88      5.38 o
   8   7   7        0.06       -2.32      2.32 o
   9   7   7       10.32        4.95      3.91 o
  10   7   7      223.06      198.06     14.41 o
  11   7   7        0.14       -3.15      3.15 o
  12   7   7        0.75       -3.23      3.23 o
  13   7   7        0.08       -3.82      3.82 o
  14   7   7        3.90        2.57      4.62 o
 -14   8   7        2.51        6.68      3.61 o
 -13   8   7        4.41       -2.18      2.99 o
 -12   8   7       22.21       29.59      3.46 o
 -11   8   7        1.11       -0.92      2.43 o
 -10   8   7       28.43       26.21      3.61 o
  -9   8   7       12.58        9.24      2.46 o
  -8   8   7      299.90      277.39      6.07 o
  -7   8   7       14.72        9.98      2.24 o
  -6   8   7       33.11       36.52      2.84 o
  -5   8   7       13.69       10.53      2.14 o
  -4   8   7       10.83       11.47      2.37 o
  -3   8   7       93.08       88.37      4.20 o
  -2   8   7      966.46      966.91     13.64 o
  -1   8   7      286.33      293.86      8.63 o
   0   8   7      144.87      150.83      6.28 o
   1   8   7      374.99      368.89      7.43 o
   2   8   7      287.26      272.28      8.11 o
   3   8   7     2377.67     2311.05     31.58 o
   4   8   7      747.98      709.41     13.89 o
   5   8   7      369.53      364.13     12.06 o
   6   8   7       10.52       12.09      3.43 o
   7   8   7       71.61       72.18      6.00 o
   8   8   7      150.75      158.87      7.63 o
   9   8   7        4.37        2.63      4.47 o
  10   8   7       11.64       13.65      4.38 o
  11   8   7       33.32       36.70      5.53 o
  12   8   7        0.51       -0.96      9.70 o
  13   8   7        0.13       -1.02      4.78 o
  14   8   7        1.01       -4.77      5.33 o
 -13   9   7       14.55       28.02      5.03 o
 -12   9   7        8.31        8.85      3.46 o
 -11   9   7        1.47        5.50      2.94 o
 -10   9   7        1.17        3.59      2.52 o
  -9   9   7       48.74       39.99      4.28 o
  -8   9   7       54.43       57.07      4.56 o
  -7   9   7      184.38      183.38      9.25 o
  -6   9   7      141.39      151.83      6.72 o
  -5   9   7      163.16      170.69      7.15 o
  -4   9   7       15.65        9.71      3.26 o
  -3   9   7       25.82       21.70      3.57 o
  -2   9   7        4.83       -1.59      2.99 o
  -1   9   7        0.00       -3.80      3.80 o
   0   9   7     2019.05     1961.35     34.00 o
   1   9   7       40.79       35.35      5.07 o
   2   9   7      876.53      865.11     19.49 o
   3   9   7        0.03       -2.89      3.72 o
   4   9   7       13.67       16.07      4.43 o
   5   9   7       40.98       33.73      5.14 o
   6   9   7      105.66       82.15      9.29 o
   7   9   7      234.47      205.09     10.08 o
   8   9   7      119.47      126.55      8.50 o
   9   9   7        1.18        4.79      4.58 o
  10   9   7       85.73      100.75     10.29 o
  11   9   7        0.52       -3.64      4.43 o
  12   9   7       54.16       64.29     12.81 o
  13   9   7       18.13       23.35      6.75 o
 -12  10   7       51.01       58.24      6.49 o
 -11  10   7       11.26        6.94      4.63 o
 -10  10   7        3.56       -4.06      4.58 o
  -9  10   7        0.18       -0.77      5.52 o
  -8  10   7        0.49        4.00      4.34 o
  -7  10   7       53.31       53.87      6.27 o
  -6  10   7       38.92       41.74      9.29 o
  -5  10   7      306.82      295.50     22.10 o
  -4  10   7       41.42       42.01      5.79 o
  -3  10   7       16.91       19.98      4.71 o
  -2  10   7       88.12       83.05     21.09 o
  -1  10   7      140.34      134.02      7.94 o
   0  10   7        0.43       -3.50      3.50 o
   1  10   7       39.00       39.98      5.29 o
   2  10   7      132.67      116.45      7.22 o
   3  10   7      196.19      177.84      9.01 o
   4  10   7        2.00       -0.75      4.77 o
   5  10   7      298.10      304.80     20.59 o
   6  10   7       18.14       20.59      5.14 o
   7  10   7       61.39       66.15      6.86 o
   8  10   7      111.60      128.15      8.86 o
   9  10   7       55.81       53.69      6.92 o
  10  10   7       69.15       82.62      8.17 o
  11  10   7        3.88        5.96      5.29 o
  12  10   7        0.95       -0.52      5.14 o
 -11  11   7        3.81        5.02     10.04 o
 -10  11   7        2.93       -6.03      8.03 o
  -9  11   7        0.00        0.00      8.54 o
  -8  11   7       48.14       64.78     11.55 o
  -7  11   7        3.66       -7.53      7.53 o
  -6  11   7       41.84       33.14     10.04 o
  -5  11   7       80.88       87.38     11.55 o
  -4  11   7        0.99       -3.52      7.03 o
  -3  11   7       24.89       29.63      9.54 o
  -2  11   7        3.91       -3.01      7.53 o
  -1  11   7       34.23       27.62      9.04 o
   0  11   7      308.47      291.10     11.34 o
   1  11   7       75.06       61.72      6.03 o
   2  11   7       74.26       56.38      6.15 o
   3  11   7      112.12      107.39      8.79 o
   4  11   7        1.84       -3.62      3.62 o
   5  11   7        2.69        5.62      4.43 o
   6  11   7        5.63        7.28      4.62 o
   7  11   7       32.86       36.00      6.01 o
   8  11   7        0.69        1.00      6.53 o
   9  11   7        0.49       -4.86      7.03 o
  10  11   7       78.52       83.81      8.65 o
  11  11   7       19.15       14.44      6.56 o
 -10  12   7       12.66       27.12     10.55 o
  -9  12   7        3.00       -1.51      9.54 o
  -8  12   7        3.65        8.54      9.04 o
  -7  12   7        5.63       21.09      9.54 o
  -6  12   7      184.34      241.55     18.08 o
  -5  12   7       46.16       54.24     11.55 o
  -4  12   7       18.79       27.12      9.54 o
  -3  12   7        0.45       -7.03      7.03 o
  -2  12   7       24.76       34.15      9.54 o
  -1  12   7       20.89       13.06      8.03 o
   0  12   7       53.12       36.66      9.54 o
   1  12   7        3.05       -5.52      6.53 o
   2  12   7       17.59       38.17      9.54 o
   3  12   7       11.44        9.54      7.53 o
   4  12   7        1.65       -2.51      6.53 o
   5  12   7        2.11        3.01      7.53 o
   6  12   7        6.40        7.40      4.78 o
   7  12   7        1.42        3.33      4.78 o
   8  12   7        0.84        4.76      6.28 o
   9  12   7        2.86       -1.47      5.29 o
  10  12   7       15.46       18.72      6.56 o
  -8  13   7        8.53       27.12     11.55 o
  -7  13   7        0.81       -5.52      9.04 o
  -6  13   7       63.39       65.28     12.55 o
  -5  13   7        4.04        0.50      9.04 o
  -4  13   7        1.72       -5.02      8.54 o
  -3  13   7       29.63       30.13     10.04 o
  -2  13   7        0.02        1.51      8.54 o
  -1  13   7       41.30       44.19     11.05 o
   0  13   7        0.23       -7.53      7.53 o
   1  13   7       34.01       17.58      9.04 o
   2  13   7       54.03       52.73     10.55 o
   3  13   7        0.12        2.51      7.53 o
   4  13   7        3.32       -7.53      7.53 o
   5  13   7        0.03       -7.03      7.03 o
   6  13   7       29.98       32.64     10.04 o
   7  13   7        0.01       -7.03      7.03 o
   8  13   7       16.48       13.56      9.54 o
  -6  14   7        0.02       -6.03      8.54 o
  -5  14   7       10.21        1.51     10.55 o
  -4  14   7       38.03       29.13     11.55 o
  -3  14   7        0.34        1.00      9.04 o
  -2  14   7        4.40       -8.03      8.03 o
  -1  14   7       14.56       -3.01      9.54 o
   0  14   7        0.97       -7.53      7.53 o
   1  14   7       29.48       26.11     10.55 o
   2  14   7       42.80       40.68     12.05 o
   3  14   7      129.08      144.63     15.57 o
   4  14   7        4.32        2.51      9.04 o
   5  14   7       20.43        7.03      9.04 o
   6  14   7       25.12       23.60     10.55 o
  -2  15   7        9.22       -9.54      9.54 o
  -1  15   7       30.35       23.60     11.05 o
   0  15   7        8.20       -3.52      9.54 o
   1  15   7        1.67       -9.54      9.54 o
   2  15   7        0.48       -9.04      9.04 o
 -16   0   8        2.14       -4.00      4.00 o
 -15   0   8        0.50        3.11      4.00 o
 -14   0   8        2.03        3.01      4.03 o
 -13   0   8      441.46      451.49     13.96 o
 -12   0   8      451.28      467.58     12.23 o
 -11   0   8      153.33      136.06      6.63 o
 -10   0   8     1779.07     1717.27     27.04 o
  -9   0   8      170.78      161.83      7.12 o
  -8   0   8       49.16       63.73      4.58 o
  -7   0   8       99.39       93.48      5.08 o
  -6   0   8     4548.22     4419.86     62.00 o
  -5   0   8     2472.00     2585.82     32.96 o
  -4   0   8    10064.90    10617.54    118.94 o
  -3   0   8      135.38      144.94      5.03 o
  -2   0   8      253.99      226.70     20.19 o
  -1   0   8     3209.69     3254.64     38.72 o
   0   0   8     1981.17     2036.65     25.38 o
   1   0   8       69.65       60.82      3.03 o
   2   0   8     3437.09     3654.06     54.13 o
   3   0   8     2189.27     2138.41     28.79 o
   4   0   8       29.26       48.23      3.17 o
   5   0   8     4315.40     4048.83     48.43 o
   6   0   8     4905.69     4649.14     47.90 o
   7   0   8      923.57      912.73     15.41 o
   8   0   8      510.29      518.09     11.29 o
   9   0   8      147.70      132.78      6.52 o
  10   0   8     2561.24     2424.89     34.33 o
  11   0   8       86.20      100.10      8.21 o
  12   0   8      164.56      158.46      7.80 o
  13   0   8       48.84       46.26      5.47 o
  14   0   8        0.02        1.49      4.43 o
  15   0   8        0.64       -2.99      4.78 o
  16   0   8        8.96        5.78      5.68 o
 -16   1   8        6.76        9.79      3.76 o
 -15   1   8        5.10        8.06      3.32 o
 -14   1   8        2.93        6.90      3.14 o
 -13   1   8       37.20       35.59      3.90 o
 -12   1   8      531.59      544.93     10.41 o
 -11   1   8        3.47       -1.23      2.73 o
 -10   1   8      197.12      169.49      5.51 o
  -9   1   8       69.86       70.24      3.25 o
  -8   1   8       38.75       37.70      2.60 o
  -7   1   8      160.24      166.71      4.60 o
  -6   1   8      895.82      937.77     11.08 o
  -5   1   8      493.92      477.54      6.85 o
  -4   1   8      338.80      334.12      5.35 o
  -3   1   8      588.37      558.33      6.97 o
  -2   1   8     2792.50     2818.83     24.17 o
  -1   1   8        9.17        9.82      1.27 o
   0   1   8      746.62      805.33      9.36 o
   1   1   8      207.78      235.99      4.17 o
   2   1   8      609.29      630.53      8.72 o
   3   1   8      419.37      425.27      5.15 o
   4   1   8      376.42      374.15      4.69 o
   5   1   8       61.54       63.00      2.12 o
   6   1   8      563.18      558.20      7.06 o
   7   1   8        0.03       -0.56      2.13 o
   8   1   8      216.68      223.75      4.87 o
   9   1   8      323.27      312.76      5.99 o
  10   1   8      357.30      366.37      6.88 o
  11   1   8      131.30      129.75      4.80 o
  12   1   8      118.33      110.18      4.78 o
  13   1   8        0.71       -0.57      2.61 o
  14   1   8        0.04        2.14      3.35 o
  15   1   8       18.84       26.96      3.75 o
  16   1   8       25.02       17.87      4.60 o
 -16   2   8        0.01       -0.30      3.50 o
 -15   2   8       54.63       61.89      4.85 o
 -14   2   8        9.25       13.45      3.34 o
 -13   2   8       74.58       76.61      5.95 o
 -12   2   8        9.19       10.89      3.00 o
 -11   2   8      141.11      131.62      5.22 o
 -10   2   8      574.04      549.24      9.71 o
  -9   2   8        0.87       -0.10      2.06 o
  -8   2   8       59.42       52.49      4.03 o
  -7   2   8      278.72      265.59      5.16 o
  -6   2   8       73.04       72.09      3.02 o
  -5   2   8      595.32      551.67      8.35 o
  -4   2   8      106.25      144.68      3.68 o
  -3   2   8      182.82      187.62      5.47 o
  -2   2   8      667.44      699.43      7.88 o
  -1   2   8      284.03      305.30      4.41 o
   0   2   8      818.48      849.13     10.19 o
   1   2   8     4079.78     4345.72     39.60 o
   2   2   8       19.91       19.19      1.36 o
   3   2   8      274.06      284.70      3.96 o
   4   2   8      986.61     1017.07     10.76 o
   5   2   8      551.77      562.70      6.83 o
   6   2   8       18.49       20.07      2.20 o
   7   2   8       34.75       37.91      2.34 o
   8   2   8      265.64      257.10      5.15 o
   9   2   8       37.67       37.51      3.53 o
  10   2   8        2.36        3.06      2.20 o
  11   2   8      145.83      149.73      4.76 o
  12   2   8        0.00       -1.78      2.22 o
  13   2   8       26.20       21.92      3.20 o
  14   2   8        0.42        5.66      2.97 o
  15   2   8        0.11       -0.34      3.12 o
  16   2   8        2.03       -0.94      3.30 o
 -16   3   8        0.44       -1.97      3.40 o
 -15   3   8        4.68        6.73      3.51 o
 -14   3   8       11.05       16.65      3.57 o
 -13   3   8        0.26       -0.91      2.72 o
 -12   3   8      110.35      111.79      5.17 o
 -11   3   8      315.97      324.32      7.75 o
 -10   3   8      155.68      139.16      5.23 o
  -9   3   8     1144.97     1125.92     13.48 o
  -8   3   8      201.23      189.91      4.58 o
  -7   3   8      180.20      173.93      4.33 o
  -6   3   8      149.99      160.11      4.30 o
  -5   3   8      602.53      579.79      8.74 o
  -4   3   8      239.01      249.38      5.39 o
  -3   3   8      455.51      495.79      6.51 o
  -2   3   8      856.43      887.48      9.42 o
  -1   3   8      782.31      786.26      8.39 o
   0   3   8      190.68      208.39      4.58 o
   1   3   8     3360.59     3537.35     33.01 o
   2   3   8     5933.92     6381.46     56.78 o
   3   3   8      768.29      725.65      8.16 o
   4   3   8       49.50       44.36      1.99 o
   5   3   8      119.13      102.28      3.86 o
   6   3   8       58.12       54.64      2.36 o
   7   3   8      235.98      246.68      4.83 o
   8   3   8      197.80      180.04      4.51 o
   9   3   8      339.93      354.18      6.41 o
  10   3   8       36.58       40.30      2.89 o
  11   3   8      413.78      407.72      7.44 o
  12   3   8        6.08        6.90      2.54 o
  13   3   8       49.26       49.12      3.71 o
  14   3   8       25.91       29.68      3.89 o
  15   3   8        4.14        4.24      3.33 o
  16   3   8        7.11        7.79      3.52 o
 -16   4   8        4.26       11.75      4.13 o
 -15   4   8        5.82        3.02      3.67 o
 -14   4   8        2.71        7.68      4.23 o
 -13   4   8      133.34      120.01      5.53 o
 -12   4   8        0.01       -0.31      2.71 o
 -11   4   8        6.30        3.16      2.87 o
 -10   4   8        3.03        1.21      2.50 o
  -9   4   8      160.79      148.02      5.52 o
  -8   4   8      310.30      321.84      6.00 o
  -7   4   8       80.24      100.95      3.42 o
  -6   4   8        1.20       -0.77      1.61 o
  -5   4   8      661.30      664.87      8.58 o
  -4   4   8      569.78      558.52      7.42 o
  -3   4   8     4076.83     4082.15     34.35 o
  -2   4   8      559.23      558.34      6.16 o
  -1   4   8      231.56      224.78      4.57 o
   0   4   8      587.20      602.35      8.09 o
   1   4   8      681.79      727.08     11.74 o
   2   4   8       25.63       28.23      1.94 o
   3   4   8     1061.40     1110.11     11.14 o
   4   4   8       19.57       19.61      1.61 o
   5   4   8     1386.38     1472.52     14.70 o
   6   4   8      199.22      222.18      4.62 o
   7   4   8        2.34        0.75      1.56 o
   8   4   8      830.48      777.27      9.89 o
   9   4   8        3.53        0.53      1.95 o
  10   4   8       79.42       72.32      3.46 o
  11   4   8      263.40      265.76      6.12 o
  12   4   8        1.43        3.23      2.46 o
  13   4   8       14.38       19.96      3.16 o
  14   4   8        0.03       -2.80      2.80 o
  15   4   8        0.09       -3.46      3.46 o
 -15   5   8       12.28       16.77      4.29 o
 -14   5   8        3.09        1.05      3.41 o
 -13   5   8       38.22       47.93      4.32 o
 -12   5   8       58.99       64.23      4.40 o
 -11   5   8        3.35        3.59      3.61 o
 -10   5   8       41.32       42.03      3.55 o
  -9   5   8       39.41       36.91      5.28 o
  -8   5   8      469.83      460.98      7.72 o
  -7   5   8        6.99        2.83      1.92 o
  -6   5   8       36.75       22.94      2.12 o
  -5   5   8      123.31      138.27      4.14 o
  -4   5   8       21.40       21.55      1.81 o
  -3   5   8      107.08      104.07      2.80 o
  -2   5   8       77.58       84.48      2.65 o
  -1   5   8      128.40      124.10      2.99 o
   0   5   8      669.39      646.38      8.50 o
   1   5   8       21.11       21.40      1.92 o
   2   5   8      145.11      151.21      2.91 o
   3   5   8       87.21       95.54      2.62 o
   4   5   8      365.67      379.13      5.48 o
   5   5   8      247.71      243.25      4.62 o
   6   5   8      651.33      611.55      8.18 o
   7   5   8        9.42        6.76      1.91 o
   8   5   8       10.25       10.83      2.13 o
   9   5   8        0.68       -1.81      1.89 o
  10   5   8        0.30       -1.85      1.85 o
  11   5   8       24.62       19.00      3.14 o
  12   5   8        0.11        0.36      2.81 o
  13   5   8       29.20       24.78      4.36 o
  14   5   8       49.12       58.91      6.37 o
  15   5   8        0.08       -0.50      4.25 o
 -15   6   8       11.68       10.52      3.88 o
 -14   6   8       38.57       49.65      4.80 o
 -13   6   8      104.06      129.49      6.42 o
 -12   6   8      144.64      169.22      6.25 o
 -11   6   8      125.06      131.24      5.38 o
 -10   6   8       71.99       78.05      4.21 o
  -9   6   8       89.25       90.61      3.87 o
  -8   6   8      129.61      127.14      4.40 o
  -7   6   8       21.32       19.66      2.60 o
  -6   6   8        0.60        1.82      1.33 o
  -5   6   8       34.07       37.50      2.39 o
  -4   6   8       70.42       73.66      2.65 o
  -3   6   8      158.04      164.37      3.95 o
  -2   6   8      100.81       81.92      2.77 o
  -1   6   8       13.02       13.23      1.55 o
   0   6   8      102.57      101.26      2.74 o
   1   6   8      210.12      208.63      3.49 o
   2   6   8      115.62      125.12      2.74 o
   3   6   8       85.38       88.64      2.70 o
   4   6   8      564.44      543.10      8.16 o
   5   6   8        0.63        2.90      1.99 o
   6   6   8       20.87       21.82      2.67 o
   7   6   8       80.29       76.67      3.84 o
   8   6   8       46.79       53.73      3.97 o
   9   6   8      107.40       86.98      5.23 o
  10   6   8       15.99       15.66      5.29 o
  11   6   8        2.90       -0.08      3.04 o
  12   6   8       11.44        2.13      3.37 o
  13   6   8        8.48        2.78      3.71 o
  14   6   8        0.18        2.84      4.23 o
  15   6   8        0.79       -1.13      5.30 o
 -14   7   8        9.44       12.44      3.65 o
 -13   7   8       55.92       65.29      4.36 o
 -12   7   8       27.87       33.01      3.59 o
 -11   7   8        0.05       -0.26      2.41 o
 -10   7   8        5.53        3.65      2.49 o
  -9   7   8       17.06       16.54      2.55 o
  -8   7   8        0.04        0.70      1.92 o
  -7   7   8       33.72       43.30      2.73 o
  -6   7   8       11.96       17.12      2.13 o
  -5   7   8     2385.92     2361.01     20.55 o
  -4   7   8        0.32        1.57      1.81 o
  -3   7   8      136.95      126.76      4.57 o
  -2   7   8       17.71       19.27      1.68 o
  -1   7   8      649.42      666.41     11.74 o
   0   7   8        0.92        2.64      1.56 o
   1   7   8       11.64        7.66      2.10 o
   2   7   8      280.50      279.98     11.02 o
   3   7   8        8.29       12.38      2.72 o
   4   7   8      692.28      697.87     17.69 o
   5   7   8       10.01        5.34      2.81 o
   6   7   8        2.49        1.81      2.71 o
   7   7   8        0.50       -2.68      2.68 o
   8   7   8       61.18       58.57      4.67 o
   9   7   8       98.56       75.70      5.25 o
  10   7   8      108.58      117.85      6.24 o
  11   7   8       80.38       77.59      5.79 o
  12   7   8        1.93        0.71      4.06 o
  13   7   8       19.45       13.19      9.54 o
  14   7   8        9.41        2.40      5.35 o
 -14   8   8       27.20       28.08      4.10 o
 -13   8   8        9.63        7.89      3.38 o
 -12   8   8        4.33        5.68      2.93 o
 -11   8   8        5.80        2.70      2.84 o
 -10   8   8       14.96        7.58      2.64 o
  -9   8   8        6.73        7.02      2.41 o
  -8   8   8       29.09       22.34      2.59 o
  -7   8   8       18.38       14.75      2.27 o
  -6   8   8      210.29      199.03      4.59 o
  -5   8   8      308.94      302.41      7.29 o
  -4   8   8       59.73       51.83      3.75 o
  -3   8   8        7.88        5.68      2.83 o
  -2   8   8       60.85       58.02      4.59 o
  -1   8   8        6.43        8.54      3.35 o
   0   8   8        8.77        8.89      3.23 o
   1   8   8      266.75      272.46      8.19 o
   2   8   8       93.58       92.40      5.49 o
   3   8   8      146.92      154.28     17.14 o
   4   8   8       14.20       15.82      5.74 o
   5   8   8      230.43      230.75      8.20 o
   6   8   8      226.84      217.68      8.25 o
   7   8   8      148.81      140.15     11.71 o
   8   8   8        8.41        7.77      3.93 o
   9   8   8       20.73       23.12      4.63 o
  10   8   8       38.75       47.79      5.82 o
  11   8   8       18.32       23.82      5.51 o
  12   8   8        6.05        4.90      5.27 o
  13   8   8        5.50       -1.09      5.07 o
  14   8   8       18.74       35.15     10.55 o
 -13   9   8       11.81       14.44      5.28 o
 -12   9   8       15.66       26.35      6.33 o
 -11   9   8        0.95       -3.36      3.60 o
 -10   9   8        0.01        0.03      3.30 o
  -9   9   8       43.40       45.72      4.31 o
  -8   9   8        0.11       -2.57      2.86 o
  -7   9   8       23.32       24.23      4.02 o
  -6   9   8       26.29       23.45      3.95 o
  -5   9   8       23.44       19.52      5.43 o
  -4   9   8      103.12       92.83     11.80 o
  -3   9   8       35.31       40.69     10.80 o
  -2   9   8        3.06       -3.98      3.98 o
  -1   9   8       10.82        5.30      4.34 o
   0   9   8       58.33       50.43      5.79 o
   1   9   8      591.67      602.08     24.86 o
   2   9   8        0.07        3.33      3.72 o
   3   9   8        6.14        1.43      3.16 o
   4   9   8       29.53       22.54      5.02 o
   5   9   8      355.31      325.40     12.22 o
   6   9   8       35.31       36.70      6.78 o
   7   9   8       29.15       30.17      5.50 o
   8   9   8       11.55        2.01      4.26 o
   9   9   8       48.82       53.01      6.72 o
  10   9   8        0.16       -4.26      4.26 o
  11   9   8        2.69       -3.37      7.78 o
  12   9   8        0.00       -4.39      5.52 o
  13   9   8        0.50       -5.25      5.50 o
 -12  10   8        3.83       -5.52      8.54 o
 -11  10   8        3.76        7.03      9.04 o
 -10  10   8        0.08        6.03      8.54 o
  -9  10   8        4.35        1.51      7.53 o
  -8  10   8       29.62       32.64      9.54 o
  -7  10   8       51.98       60.17      7.43 o
  -6  10   8        2.91        1.49      6.78 o
  -5  10   8        2.08       -2.25      4.55 o
  -4  10   8       41.38       55.66      6.36 o
  -3  10   8       32.93       31.34      5.43 o
  -2  10   8       30.51       22.48      4.82 o
  -1  10   8        0.77        0.25      4.09 o
   0  10   8      363.82      367.23     12.87 o
   1  10   8       86.54       92.88      9.54 o
   2  10   8       22.09       25.73      5.07 o
   3  10   8      130.27      141.13     11.05 o
   4  10   8        8.93        8.68      4.34 o
   5  10   8       28.54       21.20      5.07 o
   6  10   8       78.83       75.82      7.10 o
   7  10   8        0.35       -1.14      4.07 o
   8  10   8        0.14       -0.48      4.78 o
   9  10   8       39.00       24.46      6.01 o
  10  10   8      116.26      132.48     17.83 o
  11  10   8        0.95        5.27      5.68 o
  12  10   8        0.00       -5.33      5.33 o
 -11  11   8        0.03        1.00      9.54 o
 -10  11   8       60.57       70.31     12.55 o
  -9  11   8       10.71        2.01      8.54 o
  -8  11   8        4.46        6.53      8.54 o
  -7  11   8        2.48        5.02      8.03 o
  -6  11   8        2.87        2.51      8.03 o
  -5  11   8        0.56        2.01      8.03 o
  -4  11   8        0.99       -5.52      7.03 o
  -3  11   8        0.39        2.51      8.03 o
  -2  11   8       55.57       54.05      6.27 o
  -1  11   8       18.99        8.34      7.28 o
   0  11   8      107.10       96.59      7.22 o
   1  11   8       89.75       98.71      7.36 o
   2  11   8        1.00        6.45      4.45 o
   3  11   8        4.33        7.71      4.34 o
   4  11   8       16.04       12.78      4.71 o
   5  11   8      156.37      178.56     10.28 o
   6  11   8       31.13       37.64      6.21 o
   7  11   8       43.41       56.67     12.55 o
   8  11   8        2.66       -3.77      5.27 o
   9  11   8        0.29        1.41      5.43 o
  10  11   8       55.88       72.82      8.29 o
  11  11   8        0.25       -1.88      5.50 o
 -10  12   8        0.00        0.50      9.54 o
  -9  12   8       28.06       44.69     12.55 o
  -8  12   8       17.99        4.02      9.04 o
  -7  12   8       20.74       12.55      9.04 o
  -6  12   8       14.80       20.59     10.04 o
  -5  12   8        4.74       -4.52      8.54 o
  -4  12   8       15.31        1.51      8.03 o
  -3  12   8      174.21      183.30     16.07 o
  -2  12   8        0.28       -7.03      7.03 o
  -1  12   8       21.91       11.05      8.54 o
   0  12   8        2.23        0.50      7.53 o
   1  12   8        0.14       -6.53      6.53 o
   2  12   8       17.52       12.55      7.53 o
   3  12   8       22.62       21.59      8.54 o
   4  12   8        0.03       -0.77      4.58 o
   5  12   8       65.71       76.07      7.58 o
   6  12   8        0.02        1.33      4.93 o
   7  12   8        1.16        0.48      5.07 o
   8  12   8        1.15       -4.58      4.58 o
   9  12   8        1.84        2.51      5.33 o
  -8  13   8        4.85       -2.01      9.04 o
  -7  13   8        9.40       18.08     10.55 o
  -6  13   8       52.59       91.40     14.06 o
  -5  13   8       27.17       20.09     10.55 o
  -4  13   8        0.72       -3.01      9.04 o
  -3  13   8       38.15       52.73     12.05 o
  -2  13   8       17.74       25.61      9.54 o
  -1  13   8        8.09       -6.03      7.53 o
   0  13   8       19.77       29.13     10.55 o
   1  13   8        0.01       -2.01      7.53 o
   2  13   8        0.70       -5.52      8.03 o
   3  13   8       40.76       48.21     11.55 o
   4  13   8        0.01       -6.53      6.53 o
   5  13   8       10.38        9.04      9.04 o
   6  13   8        0.51       -3.01      7.53 o
   7  13   8        0.04       -6.53      7.03 o
   8  13   8        6.69       -0.50      8.54 o
  -6  14   8        0.06       -7.03     10.04 o
  -5  14   8        3.37        0.00      9.04 o
  -4  14   8        3.29       -9.54      9.54 o
  -3  14   8        3.11        4.52      9.54 o
  -2  14   8       30.67       25.11     11.55 o
  -1  14   8        8.23       10.04      9.54 o
   0  14   8       11.71        0.00      9.04 o
   1  14   8        0.61       -0.50      8.54 o
   2  14   8        0.52       -2.51      9.04 o
   3  14   8       28.87       29.63     11.05 o
   4  14   8       15.90       20.59     11.05 o
   5  14   8        5.79        1.00      8.54 o
 -16   1   9        2.89        2.38      4.78 o
 -15   1   9        2.41        3.26      6.00 o
 -14   1   9        4.15        4.10      3.19 o
 -13   1   9       46.64       48.17      4.17 o
 -12   1   9       55.36       62.06      4.20 o
 -11   1   9        1.50        0.90      3.94 o
 -10   1   9       42.05       34.15      3.24 o
  -9   1   9      394.98      364.48      7.36 o
  -8   1   9      444.93      423.65      7.43 o
  -7   1   9      513.22      507.76      8.72 o
  -6   1   9     1052.95     1017.80     11.75 o
  -5   1   9      457.49      475.87      7.02 o
  -4   1   9     1489.63     1434.69     15.98 o
  -3   1   9        6.95        5.42      1.60 o
  -2   1   9       51.62       64.87      2.47 o
  -1   1   9      206.06      218.54      4.48 o
   0   1   9      281.61      329.80      5.51 o
   1   1   9       10.56        9.79      1.31 o
   2   1   9      114.16      142.89      3.64 o
   3   1   9        9.01       11.78      2.02 o
   4   1   9      521.88      555.73      6.52 o
   5   1   9     1058.57     1017.96      9.61 o
   6   1   9      341.88      357.43      6.10 o
   7   1   9       39.41       41.40      3.12 o
   8   1   9      214.07      210.27      4.85 o
   9   1   9       17.41       19.04      2.58 o
  10   1   9      489.33      495.55      8.01 o
  11   1   9        1.00       -2.11      2.11 o
  12   1   9        8.72        3.24      2.49 o
  13   1   9        0.11       -0.75      3.24 o
  14   1   9        0.08       -2.69      2.69 o
  15   1   9       13.49       14.17      3.91 o
  16   1   9        2.52       -3.07      3.07 o
 -16   2   9        4.75        5.82      3.74 o
 -15   2   9        5.01        4.85      3.49 o
 -14   2   9        0.10        2.29      3.12 o
 -13   2   9       24.47       20.49      3.45 o
 -12   2   9       27.01       22.54      3.45 o
 -11   2   9       13.66       13.34      2.97 o
 -10   2   9      486.98      480.82      8.52 o
  -9   2   9      512.07      524.45      8.88 o
  -8   2   9       65.21       60.78      3.45 o
  -7   2   9     1313.35     1234.16     13.89 o
  -6   2   9        1.86        3.62      1.96 o
  -5   2   9       92.34      101.11      3.76 o
  -4   2   9      354.13      372.34      5.87 o
  -3   2   9      181.32      207.65      4.18 o
  -2   2   9      920.79      999.40     10.51 o
  -1   2   9      745.22      789.62      8.66 o
   0   2   9      957.28      977.20      9.99 o
   1   2   9      152.30      143.29      3.98 o
   2   2   9      185.40      198.04      7.06 o
   3   2   9     2412.51     2555.83     22.62 o
   4   2   9       80.51       71.68      2.32 o
   5   2   9      352.25      353.76      6.37 o
   6   2   9     2192.68     2166.98     19.05 o
   7   2   9        9.87        8.90      1.85 o
   8   2   9        5.57        4.00      1.97 o
   9   2   9       77.72       88.26      3.62 o
  10   2   9        9.25        9.62      2.40 o
  11   2   9       41.76       42.19      3.15 o
  12   2   9       21.63       25.35      3.06 o
  13   2   9       13.89       19.46      3.44 o
  14   2   9        1.54        0.48      2.94 o
  15   2   9       40.84       45.48      4.43 o
  16   2   9        0.43       -1.30      3.32 o
 -16   3   9        5.34       -0.45      3.71 o
 -15   3   9       32.22       31.54      4.29 o
 -14   3   9       47.18       41.28      4.24 o
 -13   3   9       11.64       13.22      3.28 o
 -12   3   9       29.63       23.96      3.36 o
 -11   3   9      190.61      176.77      6.07 o
 -10   3   9      160.65      129.56      4.69 o
  -9   3   9      836.19      769.12     10.00 o
  -8   3   9        7.67       11.32      2.63 o
  -7   3   9       26.77       30.27      2.69 o
  -6   3   9      408.48      422.93      6.91 o
  -5   3   9      105.10      119.33      6.14 o
  -4   3   9      376.68      363.38      5.83 o
  -3   3   9       68.36       43.39      2.24 o
  -2   3   9      174.36      188.95      4.94 o
  -1   3   9      233.80      213.43      3.65 o
   0   3   9     1181.15     1278.71     14.25 o
   1   3   9     1717.60     1821.83     19.16 o
   2   3   9     1187.07     1226.91     14.01 o
   3   3   9      337.25      379.04      4.69 o
   4   3   9        8.14        7.72      1.46 o
   5   3   9      135.30      144.52      3.76 o
   6   3   9        1.60        4.25      1.61 o
   7   3   9      213.20      210.87      6.21 o
   8   3   9        3.05        0.11      1.78 o
   9   3   9        0.00       -1.84      1.87 o
  10   3   9       26.28       27.26      2.94 o
  11   3   9       18.88       20.06      2.82 o
  12   3   9      174.53      174.48      5.40 o
  13   3   9        1.14       -1.88      2.63 o
  14   3   9        1.07       -0.26      2.83 o
  15   3   9        4.34        3.00      3.24 o
 -16   4   9        0.69        1.68      4.84 o
 -15   4   9        2.30        0.41      3.53 o
 -14   4   9        0.43        2.53      3.20 o
 -13   4   9       27.72       26.77      3.82 o
 -12   4   9        7.64        7.64      3.06 o
 -11   4   9       43.98       46.83      3.75 o
 -10   4   9       46.08       42.49      3.22 o
  -9   4   9       40.66       35.29      3.04 o
  -8   4   9      226.94      238.54      5.36 o
  -7   4   9      964.41      931.44     12.84 o
  -6   4   9      294.79      290.98      9.51 o
  -5   4   9      284.31      283.03      5.48 o
  -4   4   9        7.20       12.60      2.61 o
  -3   4   9      395.44      405.83      6.03 o
  -2   4   9       34.61       39.56      1.64 o
  -1   4   9      301.25      284.46      5.57 o
   0   4   9      773.89      803.35     10.20 o
   1   4   9      473.00      488.70      7.36 o
   2   4   9       33.34       37.10      2.25 o
   3   4   9      386.44      441.77      5.02 o
   4   4   9       42.30       38.39      2.73 o
   5   4   9       17.15       15.45      1.77 o
   6   4   9       87.55       85.60      4.23 o
   7   4   9       71.02       76.97      3.21 o
   8   4   9       40.10       42.70      2.77 o
   9   4   9      379.41      369.10      6.58 o
  10   4   9       32.01       31.45      2.84 o
  11   4   9        5.10        1.88      2.15 o
  12   4   9        4.39        2.98      2.40 o
  13   4   9        0.57        0.81      2.83 o
  14   4   9       34.47       30.09      5.31 o
  15   4   9        1.50       -4.51      5.80 o
 -15   5   9        0.00        1.36      3.48 o
 -14   5   9       36.23       41.63      4.51 o
 -13   5   9      143.52      160.67     10.64 o
 -12   5   9        0.28        5.89      3.16 o
 -11   5   9        3.26       -0.63      2.79 o
 -10   5   9       72.18       68.02      3.79 o
  -9   5   9       25.01       20.03      2.78 o
  -8   5   9        0.40       -0.81      2.00 o
  -7   5   9        9.95        8.57      2.17 o
  -6   5   9       13.26        9.53      2.31 o
  -5   5   9      214.40      210.51      5.01 o
  -4   5   9      470.24      461.67      6.91 o
  -3   5   9      808.51      806.43      8.44 o
  -2   5   9       47.63       48.45      2.32 o
  -1   5   9     1030.37     1086.31     11.04 o
   0   5   9      168.17      182.49      4.59 o
   1   5   9     3067.76     3257.63     31.16 o
   2   5   9       12.56       21.41      2.43 o
   3   5   9      389.36      428.50      8.45 o
   4   5   9       64.20       69.40      3.05 o
   5   5   9       22.74       20.32      2.81 o
   6   5   9      375.38      384.93      6.40 o
   7   5   9      206.75      225.84      5.15 o
   8   5   9        7.95       15.11      2.37 o
   9   5   9       60.88       57.61      5.48 o
  10   5   9        1.51       -2.23      2.87 o
  11   5   9        0.99       -1.74      2.84 o
  12   5   9        0.39        2.79      3.12 o
  13   5   9        1.18       -3.52      3.52 o
  14   5   9        2.10       -3.88      3.88 o
  15   5   9        3.14        4.89      5.18 o
 -15   6   9        2.05        4.95      3.93 o
 -14   6   9        8.64       13.95      3.98 o
 -13   6   9        0.64        2.40      3.36 o
 -12   6   9       22.38       22.47      3.68 o
 -11   6   9        1.21       -0.47      2.92 o
 -10   6   9       18.68       20.84      3.16 o
  -9   6   9      114.97      106.91      4.22 o
  -8   6   9      137.37      139.98      4.68 o
  -7   6   9       36.32       36.43      3.64 o
  -6   6   9       17.94       16.65      2.31 o
  -5   6   9      154.22      164.59      4.15 o
  -4   6   9        4.88        4.66      1.57 o
  -3   6   9      237.73      264.54      5.00 o
  -2   6   9      394.67      394.51      6.74 o
  -1   6   9      742.85      799.48     10.40 o
   0   6   9       92.43       90.64      3.37 o
   1   6   9       30.55       32.87      2.10 o
   2   6   9       64.53       59.24      2.68 o
   3   6   9      126.44      120.08      5.06 o
   4   6   9       11.39       14.45      2.85 o
   5   6   9       31.57       30.91      4.07 o
   6   6   9      149.67      170.52      6.34 o
   7   6   9       77.17       60.75      4.35 o
   8   6   9      107.72       89.69      5.36 o
   9   6   9      120.91       99.70      5.58 o
  10   6   9       56.12       55.16      4.92 o
  11   6   9       52.45       62.18      5.23 o
  12   6   9        9.27        0.23      3.66 o
  13   6   9       20.91       18.69      5.35 o
  14   6   9        3.50        6.53      4.62 o
 -14   7   9        7.11        3.42      3.27 o
 -13   7   9       79.13      103.96      5.19 o
 -12   7   9       13.36       21.15      3.26 o
 -11   7   9        3.95        5.60      2.67 o
 -10   7   9       13.69       15.32      2.79 o
  -9   7   9        7.68        2.92      2.17 o
  -8   7   9       13.31        5.92      2.07 o
  -7   7   9       35.81       25.37      2.59 o
  -6   7   9     1060.95     1082.64     11.80 o
  -5   7   9      161.15      152.12      4.11 o
  -4   7   9       99.67       92.31      3.50 o
  -3   7   9      494.65      504.33      9.35 o
  -2   7   9        0.00        0.79      2.49 o
  -1   7   9        2.75        0.64      2.33 o
   0   7   9        6.73        7.48      2.50 o
   1   7   9       13.25       23.54      2.90 o
   2   7   9       34.42       33.47      3.18 o
   3   7   9      192.61      187.28      6.13 o
   4   7   9      131.81      121.05      5.24 o
   5   7   9       25.54       25.51      3.37 o
   6   7   9        1.82       -1.10      3.07 o
   7   7   9        2.40        4.67      3.10 o
   8   7   9       37.20       47.09      4.43 o
   9   7   9      119.12      112.24      6.03 o
  10   7   9       26.34       18.83      4.05 o
  11   7   9        2.33        2.21      5.52 o
  12   7   9        5.75        0.65      4.78 o
  13   7   9        2.77        1.58      5.14 o
  14   7   9        0.55        0.87      5.78 o
 -14   8   9       46.88       61.61      4.81 o
 -13   8   9        0.87        8.50      3.40 o
 -12   8   9       12.13       10.98      3.29 o
 -11   8   9       13.31       17.89      3.11 o
 -10   8   9       17.85       15.71      2.88 o
  -9   8   9       56.65       62.51      3.54 o
  -8   8   9      121.32      120.65      4.11 o
  -7   8   9        2.05       -1.64      2.69 o
  -6   8   9       23.98       27.28      4.54 o
  -5   8   9      197.56      204.29      7.98 o
  -4   8   9      171.00      144.24     15.48 o
  -3   8   9      229.92      222.17     11.30 o
  -2   8   9      582.02      550.74     15.42 o
  -1   8   9      818.79      852.38     37.13 o
   0   8   9     1752.42     1721.80     78.29 o
   1   8   9      306.70      275.38     19.59 o
   2   8   9      145.39      165.21      8.79 o
   3   8   9      133.32      128.75      6.34 o
   4   8   9       52.15       56.66      4.81 o
   5   8   9       59.08       63.57      5.17 o
   6   8   9       56.46       51.30      4.91 o
   7   8   9      134.14      139.60      7.33 o
   8   8   9       16.33       14.41      4.30 o
   9   8   9       38.24       34.90      5.28 o
  10   8   9        5.62        3.33      4.78 o
  11   8   9       48.46       59.53      6.59 o
  12   8   9       31.03       31.49     14.06 o
  13   8   9        0.04        3.48      5.85 o
 -13   9   9        8.43       -8.03      8.03 o
 -12   9   9        0.94        7.03      9.04 o
 -11   9   9       47.47       63.52     20.34 o
 -10   9   9        0.69       -0.97      6.78 o
  -9   9   9        1.51       -4.97      4.97 o
  -8   9   9       22.62       16.95      5.85 o
  -7   9   9        7.60       11.80      5.78 o
  -6   9   9       39.36       46.48      8.54 o
  -5   9   9       70.65       80.18      7.08 o
  -4   9   9      181.36      191.72     10.22 o
  -3   9   9       22.14       21.87     11.80 o
  -2   9   9        6.98        4.44      4.58 o
  -1   9   9      427.45      443.68     13.79 o
   0   9   9        0.53       -1.12      3.29 o
   1   9   9      104.41      102.68      7.99 o
   2   9   9     1530.56     1557.13     24.24 o
   3   9   9      204.03      222.98      8.19 o
   4   9   9      318.04      337.05     19.08 o
   5   9   9      157.52      202.82     10.12 o
   6   9   9       70.29       71.04      6.92 o
   7   9   9       17.35       13.81      5.27 o
   8   9   9        0.41        2.76      4.22 o
   9   9   9       12.32       15.32      5.33 o
  10   9   9        8.91       15.52      5.50 o
  11   9   9        8.82        2.76      4.97 o
  12   9   9        0.22       -0.50      8.03 o
 -12  10   9        4.15        8.03     10.55 o
 -11  10   9        1.29        3.01      8.54 o
 -10  10   9        1.31        6.53      9.04 o
  -9  10   9        0.07       -0.50      7.53 o
  -8  10   9        2.00        2.26      5.65 o
  -7  10   9       48.16       58.93      7.43 o
  -6  10   9        5.97        5.19      5.29 o
  -5  10   9       12.77        6.20      5.43 o
  -4  10   9       15.26       18.92      5.52 o
  -3  10   9      198.54      205.46     10.49 o
  -2  10   9       86.09       92.17      7.12 o
  -1  10   9       59.08       51.96      6.15 o
   0  10   9       10.09       12.00      4.71 o
   1  10   9      273.62      269.23     11.44 o
   2  10   9      376.94      384.12     13.28 o
   3  10   9       13.23        8.00      6.03 o
   4  10   9      159.62      139.33      8.69 o
   5  10   9      123.36      125.06      8.65 o
   6  10   9        0.66        2.76      4.62 o
   7  10   9        8.05        1.53      4.43 o
   8  10   9        0.24       -3.91      3.91 o
   9  10   9       85.60      103.24      9.04 o
  10  10   9        7.89        9.50      6.03 o
  11  10   9       26.84       21.61      6.50 o
 -11  11   9        0.03       17.58     10.04 o
 -10  11   9        0.22        1.00      9.04 o
  -9  11   9       15.08       21.59     10.55 o
  -8  11   9       10.69        1.00      8.54 o
  -7  11   9       59.26       58.25     11.55 o
  -6  11   9        8.77        7.53      8.54 o
  -5  11   9       57.10       65.28     11.05 o
  -4  11   9       20.63       21.59      9.04 o
  -3  11   9       29.19       27.15      5.91 o
  -2  11   9       13.11        5.08      4.71 o
  -1  11   9        3.72        0.28      4.77 o
   0  11   9       42.18       43.50      5.91 o
   1  11   9       66.92       58.72      8.79 o
   2  11   9        0.69        5.45      4.58 o
   3  11   9       78.71       73.99      8.79 o
   4  11   9       20.80       20.87      5.29 o
   5  11   9       11.60        7.01      4.78 o
   6  11   9       21.90        9.29      5.33 o
   7  11   9        0.93       -3.85      4.22 o
   8  11   9        5.43       -1.00      5.02 o
   9  11   9        0.10        1.76      5.33 o
  10  11   9       17.31       26.63      6.92 o
  -9  12   9        6.95        4.52      9.04 o
  -8  12   9        2.29       -8.03      9.04 o
  -7  12   9       65.76       60.26     12.55 o
  -6  12   9        0.07        3.01      9.54 o
  -5  12   9       15.72       18.08     10.04 o
  -4  12   9       59.71       61.27     11.55 o
  -3  12   9        5.48       14.56      9.04 o
  -2  12   9        1.97       -6.53      6.53 o
  -1  12   9        0.15       -5.52      7.03 o
   0  12   9       15.10        8.03      8.03 o
   1  12   9       91.28       93.91     12.55 o
   2  12   9       78.31       80.35     12.05 o
   3  12   9        6.08       16.23      5.55 o
   4  12   9       10.41       -4.58      4.58 o
   5  12   9        3.64        6.46      5.27 o
   6  12   9       32.91       29.42      7.03 o
   7  12   9       14.22       10.55      5.29 o
   8  12   9        2.67        2.24     15.32 o
   9  12   9       40.78       55.57      8.08 o
  -7  13   9       39.64       40.17     11.55 o
  -6  13   9       10.23       -9.54      9.54 o
  -5  13   9       10.80       26.11     11.05 o
  -4  13   9        2.58       -8.03      8.03 o
  -3  13   9        7.41        1.00      8.54 o
  -2  13   9       54.18       69.80     12.55 o
  -1  13   9       37.16       26.62     10.04 o
   0  13   9        0.44        3.52      9.54 o
   1  13   9       50.63       63.78     12.55 o
   2  13   9        2.34       -2.01      8.54 o
   3  13   9        4.91       13.56      9.04 o
   4  13   9       69.38       80.35     13.06 o
   5  13   9       19.18       27.62     10.04 o
   6  13   9        3.39       -7.03      7.53 o
   7  13   9        2.23       -4.52      8.03 o
  -5  14   9        0.62       -0.50     10.04 o
  -4  14   9       34.94       38.17     11.55 o
  -3  14   9       14.32       10.04     11.05 o
  -2  14   9       33.74       40.17     12.05 o
  -1  14   9        0.01       -6.53      9.54 o
   0  14   9       48.69       62.27     13.06 o
   1  14   9       27.94       16.57     10.55 o
   2  14   9       24.27        4.02      9.54 o
   3  14   9        5.26        6.53      9.54 o
   4  14   9        2.35        1.51      9.54 o
   5  14   9       11.52        7.03     10.04 o
 -16   0  10       11.99       11.65      6.56 o
 -15   0  10       13.44       19.52      7.78 o
 -14   0  10      163.58      148.81     11.05 o
 -13   0  10        3.17        9.64      8.29 o
 -12   0  10      298.33      294.50     16.07 o
 -11   0  10       48.32       48.42      6.21 o
 -10   0  10       43.30       50.93      5.20 o
  -9   0  10        3.34        2.96      4.25 o
  -8   0  10       11.00       13.16      3.83 o
  -7   0  10      901.29      851.59     15.49 o
  -6   0  10      965.14      919.01     15.86 o
  -5   0  10     1660.26     1534.78     29.14 o
  -4   0  10      115.77      181.19      5.96 o
  -3   0  10      261.34      288.44      9.57 o
  -2   0  10      778.63      829.63     13.27 o
  -1   0  10     1968.03     1890.48     24.67 o
   0   0  10     1744.04     1861.35     24.36 o
   1   0  10      440.17      455.83      8.60 o
   2   0  10     2399.47     2668.90     33.67 o
   3   0  10     1669.25     1790.65     26.95 o
   4   0  10      495.73      469.71     13.77 o
   5   0  10       34.75       32.50      2.60 o
   6   0  10      256.46      218.34     17.14 o
   7   0  10        0.82        3.65      2.40 o
   8   0  10     1121.34     1136.50     16.43 o
   9   0  10     2726.92     2699.03     31.87 o
  10   0  10      212.26      204.89      6.85 o
  11   0  10        2.90        3.99      2.94 o
  12   0  10       61.72       60.69      4.93 o
  13   0  10       38.89       38.23      4.93 o
  14   0  10      103.86      104.76      6.96 o
  15   0  10        3.01        9.44      5.66 o
  16   0  10        2.41        5.02      8.03 o
 -16   1  10       27.02       32.17      5.36 o
 -15   1  10        3.83       -0.83      3.81 o
 -14   1  10        0.38        7.55      3.67 o
 -13   1  10       54.80       49.46      4.79 o
 -12   1  10        0.03        4.23      3.52 o
 -11   1  10        0.09        5.24      3.22 o
 -10   1  10      167.78      168.46      6.10 o
  -9   1  10      254.48      243.68      6.35 o
  -8   1  10      875.33      799.50     10.94 o
  -7   1  10      652.31      657.23      9.31 o
  -6   1  10        0.41       -0.70      2.01 o
  -5   1  10      477.56      470.03      7.12 o
  -4   1  10       63.87       67.69      2.81 o
  -3   1  10      835.98      856.36      9.73 o
  -2   1  10     2254.48     2459.66     22.02 o
  -1   1  10      145.00      154.30      3.90 o
   0   1  10      715.83      824.15     10.11 o
   1   1  10      542.30      583.50      8.96 o
   2   1  10       33.04       37.41      2.51 o
   3   1  10     1384.73     1360.12     24.43 o
   4   1  10      277.95      327.90      5.36 o
   5   1  10       55.75       57.93      3.09 o
   6   1  10      628.94      612.72      7.15 o
   7   1  10      490.09      482.64      7.09 o
   8   1  10     2483.04     2374.80     19.97 o
   9   1  10       40.89       35.21      3.30 o
  10   1  10      156.79      153.71      4.84 o
  11   1  10       11.56        9.45      3.24 o
  12   1  10       49.72       35.77      3.36 o
  13   1  10        2.82        2.17      2.80 o
  14   1  10        0.44       -0.57      2.87 o
  15   1  10        6.04        5.00      3.27 o
 -16   2  10        6.37        3.10      4.48 o
 -15   2  10        1.46        4.82      4.01 o
 -14   2  10        8.42       16.88      4.37 o
 -13   2  10        1.10        1.79      3.77 o
 -12   2  10       21.98       19.62      4.01 o
 -11   2  10       58.11       54.91      4.51 o
 -10   2  10       15.80       11.51      2.89 o
  -9   2  10        3.76        1.52      2.69 o
  -8   2  10      183.65      188.61      5.56 o
  -7   2  10      287.88      266.04      5.96 o
  -6   2  10     1160.91     1087.36     12.59 o
  -5   2  10      316.55      314.81      6.61 o
  -4   2  10      180.29      196.80      4.44 o
  -3   2  10      319.97      365.66      5.73 o
  -2   2  10       47.62       49.02      2.35 o
  -1   2  10     1414.43     1369.39     13.45 o
   0   2  10      936.14      956.36     10.05 o
   1   2  10        0.65        0.12      1.10 o
   2   2  10      234.13      234.13      5.02 o
   3   2  10      311.95      329.75      5.09 o
   4   2  10      191.63      171.88      3.45 o
   5   2  10     1214.55     1224.38     14.03 o
   6   2  10       10.59       12.34      1.90 o
   7   2  10      190.13      175.36      4.42 o
   8   2  10      421.93      388.14      7.27 o
   9   2  10        6.01        2.46      2.12 o
  10   2  10       18.95       17.44      2.54 o
  11   2  10      177.75      182.95      5.30 o
  12   2  10       78.63       80.20      4.09 o
  13   2  10       16.51       18.29      3.27 o
  14   2  10        1.98        0.64      3.40 o
  15   2  10       19.33       23.09      3.94 o
 -16   3  10        5.78        1.95      4.58 o
 -15   3  10        0.08        1.74      4.05 o
 -14   3  10        9.44       10.98      3.59 o
 -13   3  10       48.72       57.35      4.33 o
 -12   3  10       14.70        6.58      3.06 o
 -11   3  10      127.18      113.68      5.70 o
 -10   3  10       38.39       28.04      3.51 o
  -9   3  10      159.06      145.05      5.23 o
  -8   3  10      127.70      120.57      4.60 o
  -7   3  10        0.24        5.18      2.33 o
  -6   3  10      165.32      178.27      5.45 o
  -5   3  10       13.02       19.18      4.33 o
  -4   3  10      267.57      256.24      5.04 o
  -3   3  10        7.63        5.60      2.22 o
  -2   3  10      313.02      327.89      5.14 o
  -1   3  10     1994.62     2153.66     19.52 o
   0   3  10      504.71      472.80      7.49 o
   1   3  10      359.79      387.86      6.62 o
   2   3  10      269.42      287.83      6.44 o
   3   3  10      779.50      864.02      9.50 o
   4   3  10      486.00      478.10      6.53 o
   5   3  10      267.87      264.32      4.47 o
   6   3  10       55.28       48.87      2.65 o
   7   3  10       64.51       67.80      3.16 o
   8   3  10      238.49      241.16      5.54 o
   9   3  10      168.49      171.86      4.84 o
  10   3  10      335.79      353.27      6.90 o
  11   3  10        3.34        0.08      2.18 o
  12   3  10        0.12        0.92      2.45 o
  13   3  10       57.30       51.41      5.85 o
  14   3  10        7.21        4.93      3.61 o
  15   3  10        6.00        4.12      3.78 o
 -15   4  10       22.20       25.03      4.43 o
 -14   4  10       56.00       54.68      4.69 o
 -13   4  10        3.28        4.22      3.08 o
 -12   4  10        5.16        0.06      2.85 o
 -11   4  10        0.99       -2.48      2.48 o
 -10   4  10       34.09       25.51      3.48 o
  -9   4  10       10.55        5.76      2.67 o
  -8   4  10      969.36      944.33     12.35 o
  -7   4  10        6.99        4.16      2.41 o
  -6   4  10       67.87       63.97      3.29 o
  -5   4  10        0.08        2.03      2.03 o
  -4   4  10      636.36      676.71      9.51 o
  -3   4  10      237.80      251.64      4.77 o
  -2   4  10       55.85       48.17      1.71 o
  -1   4  10      175.60      195.01      4.96 o
   0   4  10      141.50      159.03      4.42 o
   1   4  10      525.77      528.77      8.79 o
   2   4  10      186.05      192.67      4.79 o
   3   4  10       28.15       27.30      2.39 o
   4   4  10       86.44       86.80      3.51 o
   5   4  10       12.25       20.82      1.98 o
   6   4  10      956.53      919.53     10.99 o
   7   4  10        4.22       -0.78      1.91 o
   8   4  10      170.89      178.42      4.94 o
   9   4  10       15.76        7.55      2.47 o
  10   4  10       12.03       12.48      2.83 o
  11   4  10      110.65      103.54      4.74 o
  12   4  10       12.53        8.63      2.99 o
  13   4  10       50.90       54.04      6.07 o
  14   4  10        1.32       -0.66      9.27 o
  15   4  10       14.65       10.61      5.55 o
 -15   5  10       35.87       42.17      4.95 o
 -14   5  10       87.37      100.92      5.69 o
 -13   5  10       17.35       15.77      3.82 o
 -12   5  10      101.67       95.42      5.06 o
 -11   5  10        0.00       -2.67      2.67 o
 -10   5  10        7.03        4.33      2.58 o
  -9   5  10        0.14       -0.03      2.68 o
  -8   5  10      137.78      134.89      4.80 o
  -7   5  10       89.90       90.05      5.19 o
  -6   5  10      144.20      128.91      4.39 o
  -5   5  10      146.59      166.76      5.05 o
  -4   5  10       54.24       57.08      2.85 o
  -3   5  10        0.65        0.06      1.44 o
  -2   5  10      120.75      112.53      4.41 o
  -1   5  10        9.88        6.95      2.15 o
   0   5  10      326.38      327.33      6.23 o
   1   5  10       19.55       19.49      2.18 o
   2   5  10       25.63       28.35      2.27 o
   3   5  10      126.35      139.68      4.65 o
   4   5  10      265.21      276.86     10.91 o
   5   5  10        0.05       -1.49      1.76 o
   6   5  10      492.97      459.30      8.29 o
   7   5  10      122.48      117.63      4.71 o
   8   5  10        3.34       -2.39      2.39 o
   9   5  10        9.66        9.94      5.58 o
  10   5  10      115.89      107.81      7.06 o
  11   5  10       27.09       30.37      4.07 o
  12   5  10        4.92        9.24      3.75 o
  13   5  10        1.13       -1.51      3.82 o
  14   5  10       13.63       21.31      6.21 o
  15   5  10       10.54       11.48      6.36 o
 -14   6  10      117.35      150.16      6.76 o
 -13   6  10        1.01       -3.23      3.23 o
 -12   6  10       11.13       14.45      3.91 o
 -11   6  10        7.04        9.43      3.21 o
 -10   6  10        3.39        0.49      2.53 o
  -9   6  10       23.16       29.56      3.51 o
  -8   6  10       11.30        9.55      2.68 o
  -7   6  10      312.16      294.75      6.38 o
  -6   6  10      163.53      163.26      4.60 o
  -5   6  10      131.10      128.17      3.78 o
  -4   6  10      720.07      700.37      8.24 o
  -3   6  10      450.04      453.58      7.95 o
  -2   6  10        0.76        0.51      2.18 o
  -1   6  10        0.77        2.95      2.25 o
   0   6  10        0.27        1.99      2.16 o
   1   6  10      168.33      185.92      4.61 o
   2   6  10       78.04       76.51      4.11 o
   3   6  10        2.35        5.87      2.63 o
   4   6  10     1357.14     1341.72     27.33 o
   5   6  10       60.68       71.46      4.49 o
   6   6  10        3.28        3.24      3.62 o
   7   6  10        0.02       -1.50      2.81 o
   8   6  10      148.64      152.19      6.70 o
   9   6  10       91.21       79.65      9.13 o
  10   6  10       11.17        7.12      4.13 o
  11   6  10       47.99       39.11      4.76 o
  12   6  10        2.64        2.73      4.36 o
  13   6  10        0.01       -1.62      4.78 o
  14   6  10        8.95       12.51      6.36 o
 -14   7  10        0.10        3.13      3.73 o
 -13   7  10       22.58       21.28      4.13 o
 -12   7  10        2.85        4.86      3.17 o
 -11   7  10        4.22        7.56      2.73 o
 -10   7  10       47.62       45.54      3.42 o
  -9   7  10       32.58       27.31      3.06 o
  -8   7  10        0.06       -1.97      1.97 o
  -7   7  10      104.76      101.80      3.72 o
  -6   7  10        0.00        3.69      2.64 o
  -5   7  10       55.46       58.72      3.89 o
  -4   7  10       26.17       18.21      3.01 o
  -3   7  10       22.34       21.23      2.85 o
  -2   7  10        4.93        4.88      2.88 o
  -1   7  10      248.87      259.51      7.05 o
   0   7  10       47.62       38.56      3.57 o
   1   7  10       73.54       61.11      3.86 o
   2   7  10      180.13      188.55      6.13 o
   3   7  10        0.24       -0.16      2.68 o
   4   7  10       42.65       40.66      3.84 o
   5   7  10      160.79      161.45      6.16 o
   6   7  10       96.33       91.60      5.06 o
   7   7  10      388.43      396.81      9.95 o
   8   7  10       74.09       75.86      5.24 o
   9   7  10       16.63       19.98      5.15 o
  10   7  10       11.07       11.78      4.36 o
  11   7  10       18.05        8.24      4.47 o
  12   7  10       50.75       38.67      6.92 o
  13   7  10        1.10       -4.02      8.03 o
 -13   8  10        4.79        5.36      6.02 o
 -12   8  10       23.45       29.97      4.69 o
 -11   8  10        1.34        2.11      3.46 o
 -10   8  10       29.80       33.30      4.22 o
  -9   8  10       24.27       25.90      4.23 o
  -8   8  10        2.15        0.40      3.36 o
  -7   8  10       72.90       56.31      5.60 o
  -6   8  10        2.04        1.00      4.50 o
  -5   8  10      424.36      441.36     11.88 o
  -4   8  10        0.18        1.10      3.62 o
  -3   8  10       32.83       29.86      6.68 o
  -2   8  10       94.25       95.30      6.48 o
  -1   8  10       28.83       23.24      7.73 o
   0   8  10      308.85      336.49      9.75 o
   1   8  10       15.45       17.25      3.94 o
   2   8  10        1.33       -1.33      3.03 o
   3   8  10      293.22      306.77      9.54 o
   4   8  10       23.60       36.18      5.81 o
   5   8  10      163.37      152.68      7.24 o
   6   8  10       28.15       27.24      5.47 o
   7   8  10       37.92       36.75      5.15 o
   8   8  10        8.33       10.04      4.40 o
   9   8  10       67.66       73.18      6.29 o
  10   8  10       80.28       81.60      9.76 o
  11   8  10       24.55       27.89      6.56 o
  12   8  10       13.23        9.22      5.85 o
  13   8  10       22.06       22.10      6.86 o
 -12   9  10       12.23       14.24     12.55 o
 -11   9  10        0.00       -3.01      8.54 o
 -10   9  10        0.08       -5.65      5.65 o
  -9   9  10       45.76       34.90      7.10 o
  -8   9  10        3.26        2.96      5.50 o
  -7   9  10       51.80       48.34      6.75 o
  -6   9  10      182.61      163.90     17.58 o
  -5   9  10       27.37       35.30      7.28 o
  -4   9  10        5.08        2.79      4.78 o
  -3   9  10       21.64       24.76      5.65 o
  -2   9  10       82.68       70.02      6.86 o
  -1   9  10      160.41      171.87     10.68 o
   0   9  10        2.10        0.97      3.41 o
   1   9  10       34.43       27.59      4.23 o
   2   9  10      417.03      443.36     13.27 o
   3   9  10      210.69      208.63     10.12 o
   4   9  10       54.59       50.85      5.02 o
   5   9  10        2.51        3.82      5.02 o
   6   9  10       23.63       21.70      5.29 o
   7   9  10       39.42       30.13      5.65 o
   8   9  10        4.62        7.96      4.78 o
   9   9  10       36.22       30.78      6.01 o
  10   9  10       15.18       11.71      5.50 o
  11   9  10       13.20       23.10      6.39 o
  12   9  10       60.58       60.76      8.34 o
 -11  10  10        0.00        2.51      9.04 o
 -10  10  10        1.46        7.53      9.04 o
  -9  10  10        2.26        6.53      8.03 o
  -8  10  10       76.70       92.88     10.29 o
  -7  10  10       30.13       21.54      6.21 o
  -6  10  10        1.84       -3.69      5.07 o
  -5  10  10       25.52       16.98      5.79 o
  -4  10  10       38.02       42.43      6.50 o
  -3  10  10        2.28       -1.35      4.58 o
  -2  10  10        7.28        1.89      4.58 o
  -1  10  10        3.41       -0.43      5.02 o
   0  10  10        5.52        3.01      4.71 o
   1  10  10       20.54       15.65      5.07 o
   2  10  10       83.83       71.35      7.22 o
   3  10  10      227.92      222.74     10.99 o
   4  10  10      100.91       85.03     20.84 o
   5  10  10        6.33        8.29      4.97 o
   6  10  10      130.02      144.42     24.86 o
   7  10  10       11.04        9.78      9.54 o
   8  10  10        5.21        5.04      4.93 o
   9  10  10        0.09        0.75      4.97 o
  10  10  10        7.62        4.76      5.50 o
  11  10  10        1.45       -1.88      5.43 o
 -10  11  10        2.88       20.59     10.04 o
  -9  11  10        1.56       -0.50      8.54 o
  -8  11  10       11.64       -8.54      8.54 o
  -7  11  10        4.57        6.03      9.54 o
  -6  11  10        7.76       19.08      9.54 o
  -5  11  10        7.12        1.51      8.03 o
  -4  11  10       36.68       47.76      7.03 o
  -3  11  10       88.27       82.48      7.72 o
  -2  11  10        7.63        9.84      5.19 o
  -1  11  10        0.05       -4.09      4.09 o
   0  11  10        0.05       -5.78      5.78 o
   1  11  10       35.80       35.08      6.01 o
   2  11  10       62.12       59.82      7.03 o
   3  11  10       21.68       13.06      5.29 o
   4  11  10       11.75        3.52      7.03 o
   5  11  10        7.98        5.83      4.93 o
   6  11  10       10.17       10.55      5.29 o
   7  11  10       29.27       36.78     13.81 o
   8  11  10        2.45       -1.72      6.78 o
   9  11  10       32.41       51.87      7.81 o
  10  11  10        8.12       14.52     10.29 o
  -9  12  10        0.04       -6.53     10.04 o
  -8  12  10        0.98       13.06     10.04 o
  -7  12  10        4.63       -0.50      9.54 o
  -6  12  10        0.08       -5.52      9.04 o
  -5  12  10       21.33        3.52      8.03 o
  -4  12  10        2.25        1.51      8.03 o
  -3  12  10        0.02       -6.03      7.03 o
  -2  12  10        1.08       -4.02      7.53 o
  -1  12  10       19.18       15.07      9.04 o
   0  12  10        1.80       -8.03      8.03 o
   1  12  10        4.63       -3.01      7.53 o
   2  12  10       10.59        6.46      6.03 o
   3  12  10      119.77      114.37     10.29 o
   4  12  10        2.21       -4.34      4.34 o
   5  12  10        5.79        7.17     10.55 o
   6  12  10        5.18       -0.50      4.93 o
   7  12  10        9.49       23.83      6.50 o
   8  12  10        5.18        1.77      5.65 o
  -7  13  10        7.66       -1.00      9.54 o
  -6  13  10        5.38        7.03     10.04 o
  -5  13  10       27.42       26.11     11.05 o
  -4  13  10        3.23        4.52      9.54 o
  -3  13  10        6.21        2.51      9.54 o
  -2  13  10        2.60       -8.54      8.54 o
  -1  13  10        0.59       -2.51      8.54 o
   0  13  10        0.38       -5.02      8.03 o
   1  13  10       21.90       25.61     10.55 o
   2  13  10       20.83       18.58     10.04 o
   3  13  10        5.58       -7.03      7.03 o
   4  13  10        5.64        7.53      9.04 o
   5  13  10        5.56        5.02      8.54 o
   6  13  10        0.42        3.52      8.54 o
  -4  14  10       38.42       27.12     12.05 o
  -3  14  10        4.41        9.54     11.05 o
  -2  14  10       27.13       47.21     12.55 o
  -1  14  10        2.80        4.52      9.54 o
   0  14  10        1.69       -8.54      8.54 o
   1  14  10       52.95       57.75     13.56 o
   2  14  10        0.94       -6.03      8.54 o
   3  14  10       16.91       12.05     10.55 o
 -16   1  11       19.81       28.90      5.32 o
 -15   1  11        2.65        2.07      4.01 o
 -14   1  11        2.62        6.21      3.86 o
 -13   1  11        4.88        4.07      3.49 o
 -12   1  11        2.17        4.61      3.45 o
 -11   1  11      204.42      205.79      6.30 o
 -10   1  11       14.22        9.78      2.95 o
  -9   1  11      225.07      215.56      7.47 o
  -8   1  11      889.38      834.51     11.64 o
  -7   1  11      101.33       87.89      3.87 o
  -6   1  11        1.34        1.02      2.03 o
  -5   1  11      133.85      121.63      6.96 o
  -4   1  11       17.37       16.70      2.15 o
  -3   1  11      284.68      262.08      4.99 o
  -2   1  11        1.03        0.21      1.53 o
  -1   1  11      271.66      270.74      5.31 o
   0   1  11       27.09       35.52      2.01 o
   1   1  11      270.53      289.02      4.86 o
   2   1  11      118.68      103.70      3.59 o
   3   1  11        8.54        4.67      1.41 o
   4   1  11        0.12       -1.09      1.09 o
   5   1  11      201.13      186.42      4.41 o
   6   1  11        3.26        1.81      1.63 o
   7   1  11      648.64      638.47      7.85 o
   8   1  11      654.00      632.22      8.90 o
   9   1  11       41.12       40.29      2.75 o
  10   1  11        0.37        7.94      2.13 o
  11   1  11       17.52       18.45      2.64 o
  12   1  11        4.29        1.78      2.32 o
  13   1  11        3.34        8.76      3.11 o
  14   1  11       40.63       52.17      3.98 o
  15   1  11        0.03       -1.15      3.11 o
 -15   2  11        2.93       10.66      4.38 o
 -14   2  11        1.32       -3.62      3.62 o
 -13   2  11        3.72        1.67      3.53 o
 -12   2  11       10.35        6.98      4.92 o
 -11   2  11        1.85        0.79      2.99 o
 -10   2  11      126.58      115.83      4.72 o
  -9   2  11       50.13       40.14      3.44 o
  -8   2  11     1202.51     1108.41     14.81 o
  -7   2  11      452.10      401.04      8.87 o
  -6   2  11      567.62      528.49     10.71 o
  -5   2  11      192.73      197.09      4.82 o
  -4   2  11       26.69       26.07      2.40 o
  -3   2  11       35.03       27.61      2.17 o
  -2   2  11      345.87      349.32      5.65 o
  -1   2  11      560.02      559.00      7.07 o
   0   2  11        0.00        0.15      1.37 o
   1   2  11      463.64      515.72      6.65 o
   2   2  11      103.74      118.26      3.12 o
   3   2  11       73.91       67.19      2.53 o
   4   2  11       10.07        3.30      1.53 o
   5   2  11       22.52       22.35      2.01 o
   6   2  11       63.15       56.93      2.60 o
   7   2  11       77.52       74.65      4.34 o
   8   2  11      106.01       99.02      3.35 o
   9   2  11       86.13       72.08      4.27 o
  10   2  11        0.00       -1.07      2.11 o
  11   2  11       68.21       64.56      3.73 o
  12   2  11        0.69       -2.23      2.52 o
  13   2  11        6.90       18.10      3.84 o
  14   2  11       10.74       11.25      3.75 o
  15   2  11        1.34       -4.42      4.42 o
 -15   3  11        9.85        5.74      4.34 o
 -14   3  11       17.65       11.99      4.16 o
 -13   3  11        1.36       -0.22      3.47 o
 -12   3  11       49.68       55.76      4.97 o
 -11   3  11        0.04        0.32      3.00 o
 -10   3  11       95.76       96.16      4.53 o
  -9   3  11       41.20       38.42      3.39 o
  -8   3  11      592.49      578.49      9.25 o
  -7   3  11       79.84       80.35      3.77 o
  -6   3  11      438.45      441.41      7.37 o
  -5   3  11      104.66       99.86      3.65 o
  -4   3  11       19.33       13.83      2.15 o
  -3   3  11      151.46      137.90      3.81 o
  -2   3  11       53.13       40.36      2.27 o
  -1   3  11      184.71      197.75      5.22 o
   0   3  11       13.83       21.32      2.88 o
   1   3  11        6.55       13.36      2.20 o
   2   3  11     1033.62     1069.96     13.15 o
   3   3  11       92.68       88.90      3.61 o
   4   3  11      103.64       89.14      3.75 o
   5   3  11      153.23      154.17      4.15 o
   6   3  11       22.32       28.14      2.88 o
   7   3  11      100.37       85.89      3.50 o
   8   3  11        1.49       -2.23      2.23 o
   9   3  11       72.43       83.53      4.04 o
  10   3  11       24.28       21.42      3.08 o
  11   3  11       72.23       66.17      4.22 o
  12   3  11        1.48       -1.05      2.93 o
  13   3  11       13.89       18.59      3.75 o
  14   3  11       32.93       37.23      4.72 o
  15   3  11       11.52        5.68      4.43 o
 -15   4  11        4.26        9.17      4.62 o
 -14   4  11        0.31       -1.52      3.78 o
 -13   4  11        9.97       11.66      3.94 o
 -12   4  11       12.14       16.55      4.06 o
 -11   4  11        9.07        8.11      3.30 o
 -10   4  11       13.61       14.03      3.24 o
  -9   4  11       14.49        9.53      2.73 o
  -8   4  11      757.29      714.14     10.53 o
  -7   4  11      109.55       98.00      4.87 o
  -6   4  11      150.22      141.38      4.54 o
  -5   4  11        6.98        6.87      2.13 o
  -4   4  11        0.09        2.50      1.89 o
  -3   4  11        6.61        4.60      1.79 o
  -2   4  11      183.07      178.14      5.19 o
  -1   4  11       11.93        7.06      2.66 o
   0   4  11      270.18      273.69      8.19 o
   1   4  11       35.97       42.43      2.76 o
   2   4  11      162.78      195.32      4.97 o
   3   4  11       91.41       99.64      3.76 o
   4   4  11       31.07       37.71      2.78 o
   5   4  11       84.68       73.02      3.90 o
   6   4  11       18.04       13.93      2.63 o
   7   4  11       39.49       29.35      4.04 o
   8   4  11        0.01       -2.23      2.23 o
   9   4  11       23.18       18.87      3.17 o
  10   4  11       96.82       86.55      4.71 o
  11   4  11        5.82        2.16      2.68 o
  12   4  11        8.02        4.63      3.83 o
  13   4  11       24.01       35.68      6.99 o
  14   4  11        6.01       -4.06      4.06 o
  15   4  11        0.39       -6.53      7.03 o
 -15   5  11        0.00       -0.37      4.62 o
 -14   5  11       17.76       30.56      5.23 o
 -13   5  11        0.36       -3.66      3.66 o
 -12   5  11        2.48        7.45      3.90 o
 -11   5  11        8.93        3.25      3.12 o
 -10   5  11       19.59       25.10      3.70 o
  -9   5  11        1.22       -0.24      4.42 o
  -8   5  11      100.88      108.55      5.09 o
  -7   5  11      199.58      203.73      5.64 o
  -6   5  11        6.47        4.27      2.33 o
  -5   5  11        2.07       -0.41      2.11 o
  -4   5  11        1.94        0.02      2.45 o
  -3   5  11        3.74        4.82      2.89 o
  -2   5  11        5.22        2.43      2.29 o
  -1   5  11        0.81       -1.45      2.09 o
   0   5  11      129.13      134.29      4.48 o
   1   5  11       51.49       56.63      3.01 o
   2   5  11      131.77      142.46      5.51 o
   3   5  11        5.66        3.33      1.98 o
   4   5  11      132.96      136.34      5.05 o
   5   5  11      110.93      116.64      4.39 o
   6   5  11        0.05        2.49      2.18 o
   7   5  11       78.89       55.98      4.52 o
   8   5  11      691.11      657.02     13.17 o
   9   5  11       64.68       48.98      4.72 o
  10   5  11      102.50       69.54      5.49 o
  11   5  11        8.98        3.22      3.77 o
  12   5  11       17.52       15.72      4.82 o
  13   5  11        1.65        6.63      4.50 o
  14   5  11       10.19       12.15      5.00 o
 -14   6  11        1.27        5.12      5.18 o
 -13   6  11        9.67       18.97      4.63 o
 -12   6  11        0.07        0.88      3.77 o
 -11   6  11        3.92        2.39      3.55 o
 -10   6  11        1.37        1.89      3.14 o
  -9   6  11        6.71       -2.10      2.87 o
  -8   6  11       30.62       20.60      3.18 o
  -7   6  11        9.44        6.99      2.89 o
  -6   6  11       33.99       32.92      3.39 o
  -5   6  11       32.61       30.60      4.72 o
  -4   6  11      334.51      350.67      7.57 o
  -3   6  11      928.24      925.86     12.62 o
  -2   6  11      550.10      536.86      8.83 o
  -1   6  11       54.90       49.96      3.09 o
   0   6  11      252.24      256.75      5.76 o
   1   6  11        0.01       -0.28      2.53 o
   2   6  11       13.68       15.38      3.04 o
   3   6  11       16.64       18.82      3.30 o
   4   6  11       94.04       94.12      4.87 o
   5   6  11       66.87       52.18      4.57 o
   6   6  11       28.62       36.31      3.94 o
   7   6  11       40.67       41.04      4.23 o
   8   6  11       43.14       38.91      4.47 o
   9   6  11       36.78       23.05      4.09 o
  10   6  11       10.38        5.13      3.69 o
  11   6  11       10.36       17.13      4.63 o
  12   6  11        4.15        8.47      5.14 o
  13   6  11        9.00        7.73      5.50 o
  14   6  11       31.20       36.51     11.30 o
 -14   7  11       19.15       21.15      6.19 o
 -13   7  11        2.14       -0.79      5.10 o
 -12   7  11        7.54       14.10      5.17 o
 -11   7  11        9.98       12.34      4.76 o
 -10   7  11       24.68       28.03      4.59 o
  -9   7  11       37.64       46.39      6.60 o
  -8   7  11        3.56        0.51      3.32 o
  -7   7  11       55.78       63.69      5.72 o
  -6   7  11        0.28        1.56      2.76 o
  -5   7  11        1.96        5.63      2.75 o
  -4   7  11       67.89       59.04      3.76 o
  -3   7  11      376.74      354.44     10.76 o
  -2   7  11      470.19      473.91      9.87 o
  -1   7  11       12.69       10.44      3.14 o
   0   7  11       87.25       97.37      4.85 o
   1   7  11       35.83       40.48      4.87 o
   2   7  11      174.19      181.34      6.36 o
   3   7  11       17.97        8.17      3.04 o
   4   7  11        8.09        8.85      3.04 o
   5   7  11        4.27       -0.49      2.87 o
   6   7  11       59.93       43.48      5.09 o
   7   7  11        0.19       -0.63      3.00 o
   8   7  11       17.60       16.27      6.02 o
   9   7  11       34.43       33.12      5.17 o
  10   7  11        7.16       -0.23      3.64 o
  11   7  11        2.37        2.96      4.93 o
  12   7  11        3.64       15.86      6.01 o
  13   7  11       10.21       -1.90      6.28 o
 -13   8  11        2.70        3.41      7.20 o
 -12   8  11        3.91       11.16      5.17 o
 -11   8  11        5.75       12.03      4.86 o
 -10   8  11       95.14       98.63     13.06 o
  -9   8  11       10.67        6.19      4.44 o
  -8   8  11        9.86       10.62      4.52 o
  -7   8  11      143.17      132.89      7.63 o
  -6   8  11       21.87       28.82      4.99 o
  -5   8  11       12.70       14.68      4.29 o
  -4   8  11       11.03        9.13      4.11 o
  -3   8  11        6.27        4.61      3.75 o
  -2   8  11       60.58       56.68      5.29 o
  -1   8  11      299.10      298.14      9.56 o
   0   8  11      874.61      840.53     20.98 o
   1   8  11      416.28      403.52     10.90 o
   2   8  11       53.44       48.74      4.71 o
   3   8  11      106.10      108.13      6.07 o
   4   8  11      109.86      115.99      6.45 o
   5   8  11      181.54      180.53      8.21 o
   6   8  11        7.32        6.52      4.00 o
   7   8  11       24.38       18.55      4.40 o
   8   8  11       20.09       19.31      4.47 o
   9   8  11       32.97       34.77      5.47 o
  10   8  11        5.32        5.03      6.04 o
  11   8  11       41.36       33.44      6.75 o
  12   8  11        0.08        4.25      5.85 o
 -12   9  11        2.34       -2.59      6.72 o
 -11   9  11        1.72       -4.76      5.91 o
 -10   9  11        6.14        7.97      6.56 o
  -9   9  11       11.60        8.67      6.21 o
  -8   9  11        0.00        0.08      5.50 o
  -7   9  11      119.96      119.65      9.23 o
  -6   9  11        0.05        4.60      9.54 o
  -5   9  11        1.22       -4.97      4.97 o
  -4   9  11       16.44        2.60      5.07 o
  -3   9  11       50.48       46.48      6.36 o
  -2   9  11      130.25      127.34      8.65 o
  -1   9  11      511.84      526.34     17.83 o
   0   9  11      124.73      111.56     14.56 o
   1   9  11       57.36       54.92      6.36 o
   2   9  11       73.19       73.07      5.53 o
   3   9  11       25.01       28.15      4.54 o
   4   9  11       66.30       65.41      5.60 o
   5   9  11       74.01       73.84      7.00 o
   6   9  11       84.36       73.30      7.27 o
   7   9  11       19.67       14.04      5.14 o
   8   9  11       10.49        5.99      4.78 o
   9   9  11        0.02       -6.17      9.54 o
  10   9  11        3.16        1.28      5.14 o
  11   9  11       58.64       51.78      7.58 o
  12   9  11       19.99       32.35      9.79 o
 -11  10  11       18.22       13.56     10.04 o
 -10  10  11        6.70       -6.53      8.03 o
  -9  10  11       16.43       16.07      6.75 o
  -8  10  11       34.65       20.21      6.56 o
  -7  10  11       47.54       38.77      6.92 o
  -6  10  11        9.74        1.73      5.50 o
  -5  10  11       10.11       10.53      5.91 o
  -4  10  11       21.13       23.99      6.01 o
  -3  10  11       54.54       50.93      7.03 o
  -2  10  11        0.39        1.65      5.02 o
  -1  10  11        3.45       -4.09      4.09 o
   0  10  11      259.65      232.52     16.82 o
   1  10  11       39.43       30.23      5.91 o
   2  10  11       18.73       17.58      8.03 o
   3  10  11      458.97      471.11     15.73 o
   4  10  11       19.26       22.98      8.54 o
   5  10  11        0.22       -1.99      4.22 o
   6  10  11        0.61       -3.52      4.26 o
   7  10  11        0.31       -2.55      4.58 o
   8  10  11       41.96       53.86      7.43 o
   9  10  11        6.90        3.46      5.14 o
  10  10  11        0.70        2.51      5.68 o
  11  10  11        9.08        7.95      6.15 o
 -10  11  11        1.72       11.05     10.55 o
  -9  11  11        8.22        7.53     10.04 o
  -8  11  11       15.69       27.62     11.05 o
  -7  11  11        0.16       -7.53      8.54 o
  -6  11  11        8.10       13.06      9.04 o
  -5  11  11      167.14      225.34     12.15 o
  -4  11  11        0.01        0.92     14.81 o
  -3  11  11       47.94       43.27      6.50 o
  -2  11  11       15.73       10.50     14.06 o
  -1  11  11        1.48       -6.53      6.53 o
   0  11  11        0.00       -4.18      4.18 o
   1  11  11        6.49       -2.01      4.82 o
   2  11  11       13.75        5.36      4.93 o
   3  11  11        9.48       15.07      5.43 o
   4  11  11      123.31      113.18      8.79 o
   5  11  11        0.03       10.67      5.14 o
   6  11  11       56.70       52.20      7.43 o
   7  11  11       68.11       99.97      9.54 o
   8  11  11       22.39       18.04      6.36 o
   9  11  11       19.97       24.55      6.72 o
  -8  12  11        2.51       14.06     10.04 o
  -7  12  11        4.66        4.02     10.04 o
  -6  12  11       49.69       60.76     12.55 o
  -5  12  11       10.05        1.00      9.04 o
  -4  12  11        0.67       -8.03      8.03 o
  -3  12  11        5.68       12.55      9.54 o
  -2  12  11        9.16       13.56      9.04 o
  -1  12  11       21.04       23.10     10.55 o
   0  12  11        6.49        4.02      5.07 o
   1  12  11       25.80       17.21      5.79 o
   2  12  11       16.39       13.01      5.39 o
   3  12  11        7.77       -1.56      6.78 o
   4  12  11        4.97        8.54      5.79 o
   5  12  11        1.85       -1.47      4.92 o
   6  12  11        6.48        8.03      8.03 o
   7  12  11        8.69        7.44      5.79 o
   8  12  11        9.89       13.56      6.21 o
  -6  13  11        1.49       -6.03     10.04 o
  -5  13  11        3.18        7.53     10.55 o
  -4  13  11        0.99       -0.50      9.54 o
  -3  13  11       24.74       32.14     12.05 o
  -2  13  11        9.52        0.00      9.04 o
  -1  13  11       65.69       56.75     12.55 o
   0  13  11       11.66       17.07     10.04 o
   1  13  11       13.38       25.61     10.55 o
   2  13  11        6.26       -7.53      7.53 o
   3  13  11       13.52        2.01      9.54 o
   4  13  11       26.42       16.57     10.04 o
   5  13  11        0.59       -6.03      9.04 o
   6  13  11        0.45        4.02      9.54 o
  -2  14  11        5.18       -2.51      9.54 o
  -1  14  11        5.16       15.07     10.55 o
   0  14  11        7.58       -5.02     10.04 o
   1  14  11        0.00       -8.54      8.54 o
   2  14  11        0.37       -8.03      8.03 o
 -15   0  12       21.55       29.27      7.12 o
 -14   0  12       23.84       20.70      6.21 o
 -13   0  12        9.89        3.39      5.50 o
 -12   0  12        9.91       11.50      5.43 o
 -11   0  12        0.69       -1.05      3.62 o
 -10   0  12        0.88        4.58      3.86 o
  -9   0  12       43.50       46.15      5.03 o
  -8   0  12       27.54       21.62      4.06 o
  -7   0  12       14.37       13.39      3.75 o
  -6   0  12       64.12       63.70      4.87 o
  -5   0  12       23.99       20.24      4.23 o
  -4   0  12       28.52       17.81      8.47 o
  -3   0  12        3.35        3.31      2.73 o
  -2   0  12        7.76        9.19      2.86 o
  -1   0  12      963.07      997.32     15.62 o
   0   0  12     1222.72     1288.32     18.69 o
   1   0  12        9.81        7.65      2.42 o
   2   0  12       17.84       13.96      2.52 o
   3   0  12       47.24       44.98      3.61 o
   4   0  12      902.07      954.67     19.06 o
   5   0  12      470.58      467.87     10.30 o
   6   0  12     2588.34     2558.71     34.45 o
   7   0  12     4729.29     4680.82     58.22 o
   8   0  12      746.23      669.03     12.07 o
   9   0  12     1099.68     1045.19     25.11 o
  10   0  12      225.91      200.23      7.64 o
  11   0  12        9.07        6.41      3.42 o
  12   0  12       19.18       23.04      4.15 o
  13   0  12        7.42        6.00      3.88 o
  14   0  12        6.67        5.83      4.06 o
  15   0  12        3.21        2.51      7.53 o
 -15   1  12       26.89       46.50      5.56 o
 -14   1  12        0.03       -3.57      3.57 o
 -13   1  12        0.21        1.73      3.46 o
 -12   1  12        1.67        0.32      3.53 o
 -11   1  12       75.53       93.90      4.68 o
 -10   1  12        1.30        1.63      2.68 o
  -9   1  12       82.90       81.52      4.15 o
  -8   1  12      373.41      355.62      7.26 o
  -7   1  12      179.20      154.79      5.67 o
  -6   1  12      100.11       77.69      3.55 o
  -5   1  12      237.17      211.88      5.98 o
  -4   1  12       41.17       40.44      2.74 o
  -3   1  12      393.43      381.52      6.28 o
  -2   1  12      120.64      112.15      3.90 o
  -1   1  12        2.54        2.82      1.73 o
   0   1  12      276.77      262.41      4.87 o
   1   1  12        3.88        6.76      1.74 o
   2   1  12      267.44      243.91      4.66 o
   3   1  12       37.80       37.03      2.36 o
   4   1  12      185.48      189.85      4.99 o
   5   1  12        2.04        1.88      1.59 o
   6   1  12       22.71       21.12      2.48 o
   7   1  12      682.09      705.20      9.20 o
   8   1  12      114.58      108.86      3.57 o
   9   1  12        8.76        8.25      2.38 o
  10   1  12      138.88      137.39      4.29 o
  11   1  12        3.62       -0.16      2.09 o
  12   1  12        0.76       -0.68      2.76 o
  13   1  12       53.87       64.75      5.94 o
  14   1  12        1.60        0.95      3.50 o
  15   1  12        0.39        5.63      3.98 o
 -15   2  12        2.61        5.62      4.38 o
 -14   2  12        1.11       -1.83      3.49 o
 -13   2  12       16.72       19.15      4.17 o
 -12   2  12        3.27        3.38      3.41 o
 -11   2  12       91.93       78.02      4.41 o
 -10   2  12        1.38        5.51      2.84 o
  -9   2  12      510.51      459.01     12.47 o
  -8   2  12        1.59        3.23      2.59 o
  -7   2  12     1133.08     1083.27     13.43 o
  -6   2  12      244.20      261.78      6.93 o
  -5   2  12       11.75       13.96      2.88 o
  -4   2  12      138.84      143.07      4.28 o
  -3   2  12      173.57      175.57      4.48 o
  -2   2  12        0.16       -0.71      1.67 o
  -1   2  12      130.95      155.85      3.76 o
   0   2  12      233.57      275.12      7.15 o
   1   2  12       83.27       60.17      2.48 o
   2   2  12      155.73      162.75      5.32 o
   3   2  12       88.81       83.47      2.93 o
   4   2  12      197.67      225.38      5.69 o
   5   2  12        4.63        4.44      1.76 o
   6   2  12       68.02       63.08      2.77 o
   7   2  12      180.21      175.61      5.05 o
   8   2  12       64.72       63.61      3.51 o
   9   2  12       36.47       25.90      3.03 o
  10   2  12        0.06       -2.77      2.77 o
  11   2  12        5.25        2.83      2.77 o
  12   2  12        5.23        1.02      2.93 o
  13   2  12        6.58       12.18      3.77 o
  14   2  12       16.54       15.62      4.78 o
  15   2  12        3.56        6.27      4.19 o
 -15   3  12        0.79        4.01      4.42 o
 -14   3  12        2.65        0.38      3.98 o
 -13   3  12        0.19        1.33      5.22 o
 -12   3  12        0.51        4.37      3.49 o
 -11   3  12       34.41       34.60      3.99 o
 -10   3  12       54.75       56.21      3.89 o
  -9   3  12       92.33      101.41      4.45 o
  -8   3  12       19.32       18.14      2.99 o
  -7   3  12      791.79      760.46     12.15 o
  -6   3  12      105.40       94.17      3.94 o
  -5   3  12        8.69        5.98      2.25 o
  -4   3  12       15.66       11.43      2.15 o
  -3   3  12      706.90      721.80      9.20 o
  -2   3  12      923.45      965.15     10.93 o
  -1   3  12      220.13      210.19      5.49 o
   0   3  12      326.68      363.70      6.98 o
   1   3  12        1.53        3.49      2.21 o
   2   3  12        0.68        0.64      1.99 o
   3   3  12      121.70      118.59      5.23 o
   4   3  12      235.93      247.77      5.95 o
   5   3  12        0.70        1.35      2.75 o
   6   3  12       35.11       31.72      3.04 o
   7   3  12      154.94      144.87      5.23 o
   8   3  12       49.73       52.54      3.78 o
   9   3  12       16.38       22.23      3.19 o
  10   3  12      193.64      200.88      6.84 o
  11   3  12        4.69        1.24      2.65 o
  12   3  12        0.28        0.44      3.00 o
  13   3  12        4.84        3.75      3.53 o
  14   3  12       30.93       29.66      5.70 o
 -15   4  12        0.20        6.60      4.52 o
 -14   4  12        0.00       -0.36      3.98 o
 -13   4  12        0.54       -1.64      3.65 o
 -12   4  12       46.54       44.84      4.69 o
 -11   4  12        1.25        4.65      3.10 o
 -10   4  12        1.00        3.33      2.86 o
  -9   4  12       45.83       42.98      3.55 o
  -8   4  12       26.84       28.22      3.06 o
  -7   4  12       17.10       17.55      2.82 o
  -6   4  12       42.62       38.59      3.01 o
  -5   4  12       41.52       42.42      3.00 o
  -4   4  12       24.99       42.07      4.29 o
  -3   4  12       57.43       58.90      3.61 o
  -2   4  12      131.63      145.71      5.72 o
  -1   4  12       41.17       40.59      3.15 o
   0   4  12      256.70      284.38      6.33 o
   1   4  12      138.34      164.63      5.08 o
   2   4  12       60.64       51.87      3.14 o
   3   4  12       97.34      102.54      4.03 o
   4   4  12       55.85       56.97      3.38 o
   5   4  12       39.72       38.78      3.04 o
   6   4  12      181.27      207.06      6.61 o
   7   4  12        0.05        1.41      2.26 o
   8   4  12       25.86       22.36      3.00 o
   9   4  12       10.06        5.12      2.82 o
  10   4  12        9.92       13.56      3.20 o
  11   4  12        9.11        7.56      5.10 o
  12   4  12       50.20       46.24      6.56 o
  13   4  12       11.26       13.03      4.58 o
  14   4  12        6.72        2.78      4.59 o
 -14   5  12       13.57       24.51      5.04 o
 -13   5  12       51.09       58.42      5.77 o
 -12   5  12       49.22       58.58      5.32 o
 -11   5  12       10.55       14.05      3.58 o
 -10   5  12       29.35       30.42      5.40 o
  -9   5  12        0.44       -1.06      2.62 o
  -8   5  12       10.00        7.59      2.57 o
  -7   5  12        3.55        4.78      2.87 o
  -6   5  12      381.52      379.52      8.14 o
  -5   5  12        0.24       -0.05      2.55 o
  -4   5  12       44.30       37.48      3.48 o
  -3   5  12      331.35      357.70      7.57 o
  -2   5  12       24.78       19.94      2.89 o
  -1   5  12       75.87       60.79      3.44 o
   0   5  12       17.16       14.14      2.52 o
   1   5  12        0.99       -1.62      2.09 o
   2   5  12      135.12      142.68      4.71 o
   3   5  12        0.09       -1.15      2.06 o
   4   5  12        4.51        2.85      2.26 o
   5   5  12      125.43      134.79      6.10 o
   6   5  12      281.97      264.75      7.99 o
   7   5  12      104.80       95.55      5.42 o
   8   5  12        0.70       -0.44      3.09 o
   9   5  12       27.11       27.97      4.45 o
  10   5  12       14.88       10.39      4.57 o
  11   5  12       43.44       47.37      5.74 o
  12   5  12        4.33       11.15      5.29 o
  13   5  12        9.14       14.89      7.28 o
  14   5  12        5.50        8.65      5.65 o
 -14   6  12       59.48       56.25      7.24 o
 -13   6  12        0.01        3.27      5.17 o
 -12   6  12       36.63       53.73      6.75 o
 -11   6  12        0.28       -3.64      3.70 o
 -10   6  12        4.53       -3.62      3.62 o
  -9   6  12       29.40       28.15      6.33 o
  -8   6  12       15.48       16.97      3.44 o
  -7   6  12       27.94       31.92      3.99 o
  -6   6  12        2.53        0.85      2.71 o
  -5   6  12        0.52       -2.48      2.48 o
  -4   6  12      195.69      205.23      6.17 o
  -3   6  12        7.09        8.58      2.82 o
  -2   6  12       10.83       12.48      3.52 o
  -1   6  12       95.52       99.25      5.05 o
   0   6  12        7.43       14.93      3.24 o
   1   6  12      155.62      163.81      6.12 o
   2   6  12       42.32       53.46      4.05 o
   3   6  12       15.50       21.56      3.37 o
   4   6  12       62.27       69.47      4.71 o
   5   6  12      466.84      460.36     10.26 o
   6   6  12       15.60       12.25      3.52 o
   7   6  12      196.78      176.72      7.16 o
   8   6  12        1.46       -2.92      2.92 o
   9   6  12        6.47        1.97      3.49 o
  10   6  12        5.86       -0.05      3.62 o
  11   6  12       45.55       45.96      6.00 o
  12   6  12       15.89       14.15      5.85 o
  13   6  12        5.56       14.31      6.04 o
 -13   7  12       19.19       32.38      8.94 o
 -12   7  12       21.23       26.46      7.66 o
 -11   7  12        0.52       -0.48      4.52 o
 -10   7  12       28.81       30.71      4.64 o
  -9   7  12       39.43       37.02      4.63 o
  -8   7  12       44.43       46.01      4.25 o
  -7   7  12      278.35      287.04      7.72 o
  -6   7  12      383.37      386.44      8.58 o
  -5   7  12        3.36        1.64      3.59 o
  -4   7  12        1.08       -2.80      2.80 o
  -3   7  12       68.94       58.24      4.45 o
  -2   7  12      413.32      405.97      9.34 o
  -1   7  12      898.39      915.26     14.85 o
   0   7  12      118.09      127.45      5.61 o
   1   7  12        8.98        8.49      3.10 o
   2   7  12        2.27        0.89      2.77 o
   3   7  12        0.24       -0.51      3.26 o
   4   7  12      160.15      167.34      6.48 o
   5   7  12       15.28       14.66      3.48 o
   6   7  12       74.70       69.93      5.00 o
   7   7  12        0.60       -1.15      3.23 o
   8   7  12       15.08       12.84      4.36 o
   9   7  12        0.21       -3.37      3.37 o
  10   7  12       22.56       19.69      5.12 o
  11   7  12        2.11        6.39      5.14 o
  12   7  12       34.24       43.18     10.04 o
  13   7  12        3.04        2.27      6.01 o
 -12   8  12        5.05        2.25      6.36 o
 -11   8  12       16.25       17.89     14.56 o
 -10   8  12        0.67        0.25      4.87 o
  -9   8  12        0.22       -4.40      4.40 o
  -8   8  12        0.06       -1.88      4.40 o
  -7   8  12        0.47       -0.86      6.95 o
  -6   8  12        6.19       -2.30      4.04 o
  -5   8  12      189.55      182.34     13.60 o
  -4   8  12       29.74       19.17      4.64 o
  -3   8  12      407.41      413.92     11.68 o
  -2   8  12       14.86        6.67      5.29 o
  -1   8  12       88.77       77.34      5.78 o
   0   8  12       25.56       40.99      5.02 o
   1   8  12       11.90       14.49      4.16 o
   2   8  12        0.25       -1.69      3.25 o
   3   8  12       42.38       43.37      4.91 o
   4   8  12        0.47        1.02      3.58 o
   5   8  12       18.86       12.36      4.23 o
   6   8  12       71.87       75.17      6.00 o
   7   8  12        1.79       -2.70      3.63 o
   8   8  12        0.34       -3.43      3.43 o
   9   8  12        1.60       -2.26      5.62 o
  10   8  12       11.06        7.77      5.29 o
  11   8  12       45.24       38.59      6.92 o
  12   8  12       17.90       28.74      7.08 o
 -12   9  12        5.89        1.73      6.64 o
 -11   9  12        4.83       10.02     11.30 o
 -10   9  12        5.84        6.62      6.92 o
  -9   9  12        1.67       -2.89      6.01 o
  -8   9  12        4.70        3.26      5.85 o
  -7   9  12       49.35       44.03      6.92 o
  -6   9  12        4.83       -5.33      5.33 o
  -5   9  12        4.73        3.90      5.50 o
  -4   9  12        8.48       -4.74      7.03 o
  -3   9  12       16.65       11.06      7.28 o
  -2   9  12      159.75      191.78     14.66 o
  -1   9  12       17.93       26.07      4.54 o
   0   9  12      162.01      180.07      8.21 o
   1   9  12      192.43      237.51     15.14 o
   2   9  12      219.04      214.28     13.41 o
   3   9  12        0.72       -1.81      3.98 o
   4   9  12      215.37      247.06      9.47 o
   5   9  12       97.96       93.20      7.79 o
   6   9  12       15.34       11.55      5.29 o
   7   9  12        7.54        2.11      7.53 o
   8   9  12       15.75       11.50      5.50 o
   9   9  12       11.82       13.25      5.65 o
  10   9  12        4.78       10.64      5.85 o
  11   9  12        5.13        6.53      6.04 o
 -10  10  12        1.03        0.25     12.30 o
  -9  10  12       20.77       18.58      7.10 o
  -8  10  12       11.40        5.05      8.29 o
  -7  10  12        1.76       -0.09      5.85 o
  -6  10  12        3.67       12.83     13.31 o
  -5  10  12        7.79       11.88      7.28 o
  -4  10  12        7.44       -0.84      5.29 o
  -3  10  12        0.22        1.30      7.53 o
  -2  10  12       21.86       11.47      6.03 o
  -1  10  12       88.59       91.97      9.29 o
   0  10  12        2.40        7.00      6.03 o
   1  10  12       21.93       10.89      5.43 o
   2  10  12       51.30       53.90      6.72 o
   3  10  12       33.64       35.08      6.78 o
   4  10  12        5.31        5.52      4.97 o
   5  10  12       25.00       22.39      6.01 o
   6  10  12        1.86        3.01      4.97 o
   7  10  12       13.78       15.57      5.68 o
   8  10  12        5.25        4.76      8.03 o
   9  10  12        3.43       -2.04      5.50 o
  10  10  12        2.77        3.26      5.68 o
  -9  11  12        6.65       15.07     10.55 o
  -8  11  12        3.57       -1.51      9.54 o
  -7  11  12        0.01       12.05      9.54 o
  -6  11  12        3.12       -0.87      5.85 o
  -5  11  12        0.34       -4.61      5.55 o
  -4  11  12       82.77       91.78      8.43 o
  -3  11  12        0.92       -4.32      6.78 o
  -2  11  12        6.43       15.55      5.91 o
  -1  11  12        7.34        0.86      4.82 o
   0  11  12        7.41       10.78      5.19 o
   1  11  12        2.27       -5.11      9.29 o
   2  11  12       49.34       58.33     13.56 o
   3  11  12        0.75       -3.98      9.54 o
   4  11  12       40.76       49.41      7.08 o
   5  11  12       24.77        7.19      5.29 o
   6  11  12        0.67       -1.22      4.93 o
   7  11  12        4.00        7.53      5.68 o
   8  11  12        3.55        1.76      5.68 o
   9  11  12        2.14       -7.53      7.53 o
  -7  12  12        9.85       23.10     10.55 o
  -6  12  12        3.71       10.04     10.55 o
  -5  12  12       17.46       33.65     11.05 o
  -4  12  12       21.89       28.62     11.05 o
  -3  12  12        2.19        6.03      8.54 o
  -2  12  12       26.69       25.11     10.04 o
  -1  12  12        0.15       -1.57      5.29 o
   0  12  12       19.32       28.17      6.27 o
   1  12  12        0.59       -4.82      4.82 o
   2  12  12        6.39        0.64      5.78 o
   3  12  12       16.95       12.80      6.15 o
   4  12  12        2.56       -5.07      5.07 o
   5  12  12        3.91       -4.93      4.93 o
   6  12  12        3.67        3.67      5.65 o
   7  12  12        2.51       -4.42      5.50 o
  -5  13  12       20.32       30.63     11.55 o
  -4  13  12        0.07       -6.03      9.04 o
  -3  13  12        3.45        2.01     10.55 o
  -2  13  12       34.39       46.70     13.06 o
  -1  13  12        6.95       -9.54      9.54 o
   0  13  12        0.01       -9.04      9.04 o
   1  13  12        0.83       -8.54      8.54 o
   2  13  12        2.44        3.01     10.04 o
   3  13  12        2.16        0.50      9.54 o
   4  13  12        7.25       -8.03      8.03 o
   5  13  12        1.16        1.00      9.54 o
 -15   1  13       22.93       18.45      5.14 o
 -14   1  13        3.50        9.71      4.17 o
 -13   1  13        0.81        8.62      4.04 o
 -12   1  13        6.84        8.46      3.60 o
 -11   1  13       13.88       23.45      3.71 o
 -10   1  13      131.97      111.06      4.78 o
  -9   1  13      240.68      230.85      6.39 o
  -8   1  13       52.00       45.71      4.42 o
  -7   1  13       10.64        4.68      2.54 o
  -6   1  13        0.08       -2.23      2.23 o
  -5   1  13      448.48      415.63      7.29 o
  -4   1  13      228.78      246.90      5.99 o
  -3   1  13       38.97       38.47      2.70 o
  -2   1  13      246.55      263.94      5.92 o
  -1   1  13      218.91      206.87      5.57 o
   0   1  13        1.59        1.62      1.88 o
   1   1  13      293.97      314.41      5.50 o
   2   1  13      215.98      227.87      6.25 o
   3   1  13       24.77       22.27      2.13 o
   4   1  13      302.77      294.43      5.63 o
   5   1  13      200.02      213.33     10.84 o
   6   1  13      301.20      305.71      8.65 o
   7   1  13        0.30       -1.94      2.19 o
   8   1  13       40.81       36.99      3.15 o
   9   1  13        1.19        4.43      2.65 o
  10   1  13      103.48      102.16      4.63 o
  11   1  13       33.71       32.79      3.86 o
  12   1  13        0.14       -3.07      3.07 o
  13   1  13        0.06       -1.28      3.42 o
  14   1  13        5.88       11.71      4.73 o
 -15   2  13        6.35        5.22      6.09 o
 -14   2  13       11.90       20.80      4.79 o
 -13   2  13        5.23       10.66      4.78 o
 -12   2  13        0.80       -3.08      3.50 o
 -11   2  13       81.70       83.57      5.69 o
 -10   2  13      392.48      388.97     10.07 o
  -9   2  13       14.32       19.10      3.22 o
  -8   2  13      167.91      149.40      6.85 o
  -7   2  13      215.97      224.39      5.89 o
  -6   2  13      559.37      556.71      8.85 o
  -5   2  13     1089.51     1080.63     12.94 o
  -4   2  13        2.28       -1.98      1.98 o
  -3   2  13        0.76       -0.45      1.91 o
  -2   2  13      187.69      185.72      5.24 o
  -1   2  13      633.04      652.21     10.02 o
   0   2  13      710.68      782.41     11.09 o
   1   2  13       26.36       26.97      3.60 o
   2   2  13       74.15       77.25      3.63 o
   3   2  13       37.00       35.82      3.63 o
   4   2  13      146.98      146.40      4.99 o
   5   2  13        3.73       -0.59      2.19 o
   6   2  13       63.31       60.24      7.73 o
   7   2  13       45.16       45.32      3.83 o
   8   2  13      161.97      155.86      6.50 o
   9   2  13        1.30       -1.44      2.62 o
  10   2  13       14.42        9.95      3.20 o
  11   2  13        1.61        0.59      2.77 o
  12   2  13       46.32       49.35      4.73 o
  13   2  13       48.64       56.99      5.58 o
  14   2  13       13.04       23.95      4.69 o
 -14   3  13        5.89        3.37      4.15 o
 -13   3  13        1.99        4.23      3.96 o
 -12   3  13        3.17        2.81      3.44 o
 -11   3  13        4.69        6.09      3.02 o
 -10   3  13        0.06        1.10      2.69 o
  -9   3  13      326.11      311.14      7.28 o
  -8   3  13        3.47        4.22      2.70 o
  -7   3  13     1007.25      894.34     15.61 o
  -6   3  13       75.99       67.27      3.67 o
  -5   3  13       90.13      101.93      4.03 o
  -4   3  13       10.49        7.66      2.82 o
  -3   3  13      254.35      264.54      6.61 o
  -2   3  13       40.32       34.63      3.21 o
  -1   3  13       21.56       14.35      2.68 o
   0   3  13      270.90      290.10      6.57 o
   1   3  13       95.66       97.69      4.35 o
   2   3  13       56.85       52.65      3.27 o
   3   3  13        8.50        2.24      2.15 o
   4   3  13       12.61       10.30      2.41 o
   5   3  13       63.17       58.00      3.64 o
   6   3  13       34.55       42.83      3.35 o
   7   3  13      147.21      143.25      5.33 o
   8   3  13      222.22      211.11      6.56 o
   9   3  13       67.64       67.85      4.44 o
  10   3  13        1.81        0.61      2.77 o
  11   3  13        0.04        0.16      3.12 o
  12   3  13       10.46       18.60      4.25 o
  13   3  13        0.07        0.31      4.17 o
  14   3  13        0.51       -0.96      5.79 o
 -14   4  13        3.24        8.40      4.44 o
 -13   4  13        1.63        3.87      4.11 o
 -12   4  13        9.31       12.69      5.29 o
 -11   4  13        0.03       -0.95      3.32 o
 -10   4  13       48.63       49.45      3.92 o
  -9   4  13      115.72       97.97      5.28 o
  -8   4  13       64.65       62.90      4.44 o
  -7   4  13      115.69      121.85      5.19 o
  -6   4  13       53.59       54.49      4.16 o
  -5   4  13      333.51      324.93      7.70 o
  -4   4  13       33.64       29.58      3.34 o
  -3   4  13        3.31        3.09      2.63 o
  -2   4  13       21.46       19.37      2.98 o
  -1   4  13       35.15       37.92      3.25 o
   0   4  13      100.47       95.98      4.08 o
   1   4  13       10.26        8.32      2.99 o
   2   4  13      137.22      140.35      4.86 o
   3   4  13      396.66      410.42      7.84 o
   4   4  13       61.59       51.54      3.50 o
   5   4  13      182.45      195.38      5.76 o
   6   4  13        0.17       -0.59      2.27 o
   7   4  13        9.46        6.09      2.63 o
   8   4  13        0.06       -2.47      2.47 o
   9   4  13        3.30       -5.00      5.00 o
  10   4  13       59.28       63.97      5.59 o
  11   4  13        8.94        3.43      4.13 o
  12   4  13        9.32       -1.76      4.26 o
  13   4  13        0.07        4.85      5.29 o
  14   4  13        0.56        4.52      5.33 o
 -14   5  13        0.18        1.79      5.49 o
 -13   5  13       15.76       11.68      6.36 o
 -12   5  13       17.74       28.09      6.52 o
 -11   5  13        1.62        6.19      4.66 o
 -10   5  13        0.05       -1.72      3.12 o
  -9   5  13       29.88       22.00      4.26 o
  -8   5  13       64.33       69.23      4.63 o
  -7   5  13        5.44        2.60      2.94 o
  -6   5  13       83.85       84.62      4.59 o
  -5   5  13        0.59       -1.56      3.01 o
  -4   5  13       66.37       57.53      3.91 o
  -3   5  13       39.81       31.71      3.44 o
  -2   5  13      308.97      322.50      7.27 o
  -1   5  13        2.63        2.42      2.54 o
   0   5  13      299.38      312.14      6.87 o
   1   5  13      281.00      316.19      6.83 o
   2   5  13       58.24       65.86      3.56 o
   3   5  13      145.40      149.02      4.97 o
   4   5  13      274.18      248.12      7.63 o
   5   5  13      167.48      144.60      6.16 o
   6   5  13      367.56      364.13      9.47 o
   7   5  13       73.37       63.84      4.96 o
   8   5  13       46.02       48.74      4.73 o
   9   5  13       20.71       16.35      4.16 o
  10   5  13        9.06       13.82      4.22 o
  11   5  13       27.38       39.25      5.74 o
  12   5  13        0.30       -0.75      4.62 o
  13   5  13        0.33        4.80      6.53 o
 -13   6  13        0.77       -2.98      5.12 o
 -12   6  13        5.55       11.24      5.39 o
 -11   6  13        3.18       -0.84      4.35 o
 -10   6  13        7.38        0.25      3.82 o
  -9   6  13        6.77        5.17      3.67 o
  -8   6  13        1.72       -1.61      3.01 o
  -7   6  13       15.21       14.28      3.30 o
  -6   6  13       60.24       64.96      4.74 o
  -5   6  13       16.42       11.36      3.16 o
  -4   6  13       15.16       22.20      3.25 o
  -3   6  13       14.27       12.94      3.06 o
  -2   6  13      265.98      283.73      6.91 o
  -1   6  13      437.24      477.38     10.32 o
   0   6  13       10.90        7.76      3.20 o
   1   6  13       95.88       96.85      5.15 o
   2   6  13       40.27       39.55      3.94 o
   3   6  13        2.88        3.55      3.07 o
   4   6  13      494.23      469.64     10.44 o
   5   6  13        6.65        3.47      3.19 o
   6   6  13       44.19       39.47      4.93 o
   7   6  13      137.96      107.93      5.95 o
   8   6  13        0.85       -1.36      3.21 o
   9   6  13        0.36        4.21      3.40 o
  10   6  13       27.34       17.14      4.82 o
  11   6  13       16.84       21.09      5.85 o
  12   6  13        1.92        2.06      5.78 o
  13   6  13        0.00       -2.95      5.29 o
 -13   7  13       14.50       19.28      6.23 o
 -12   7  13       14.54       19.22      7.37 o
 -11   7  13        0.95        0.50      4.81 o
 -10   7  13        0.22        7.42      3.94 o
  -9   7  13       13.72       11.72      4.18 o
  -8   7  13        9.05       16.50      4.88 o
  -7   7  13       15.11       15.26      3.49 o
  -6   7  13       10.00        8.24      3.75 o
  -5   7  13       11.35        7.12      3.74 o
  -4   7  13      143.71      146.73      6.52 o
  -3   7  13      266.84      263.77      8.08 o
  -2   7  13        7.35       11.34      3.52 o
  -1   7  13      536.85      568.06     11.46 o
   0   7  13       34.32       43.63      4.08 o
   1   7  13       11.21        2.85      3.77 o
   2   7  13       56.32       52.87      5.51 o
   3   7  13       96.90       83.02      5.46 o
   4   7  13        0.36        3.04      3.14 o
   5   7  13       13.19       18.03      3.72 o
   6   7  13       41.30       48.81      4.59 o
   7   7  13        3.70        7.44      4.48 o
   8   7  13        0.66       -2.07      3.68 o
   9   7  13       25.35       33.84      8.59 o
  10   7  13        0.20        4.57      5.78 o
  11   7  13       32.85       28.42      6.75 o
  12   7  13       19.95        9.04      6.39 o
 -12   8  13       12.48       13.06      7.46 o
 -11   8  13       16.29       22.07      7.63 o
 -10   8  13        0.00        9.13     12.30 o
  -9   8  13        4.19        1.34      4.73 o
  -8   8  13       34.31       42.04      9.20 o
  -7   8  13       30.38       32.05      5.49 o
  -6   8  13       38.05       42.18      7.93 o
  -5   8  13        0.51       -4.06      4.06 o
  -4   8  13      177.45      179.63     15.42 o
  -3   8  13      263.96      270.35     19.45 o
  -2   8  13        5.20       11.35      4.33 o
  -1   8  13       11.70       12.69      4.17 o
   0   8  13      160.31      177.80     15.28 o
   1   8  13        0.51       -1.71      3.46 o
   2   8  13        0.55        0.00      3.48 o
   3   8  13       11.35        6.19      4.04 o
   4   8  13       41.79       32.25      4.79 o
   5   8  13       28.00       31.01      4.63 o
   6   8  13        2.82        2.71      5.49 o
   7   8  13       50.45       51.24      5.93 o
   8   8  13        1.02       -4.36      4.46 o
   9   8  13       13.04        7.13      4.76 o
  10   8  13        2.09        6.09      5.78 o
  11   8  13        4.35        7.30      5.85 o
 -11   9  13        6.79        4.24      7.00 o
 -10   9  13       50.56       68.96      9.79 o
  -9   9  13       12.00       -5.82     13.06 o
  -8   9  13       15.60       12.90      6.72 o
  -7   9  13        1.23       -5.50      5.50 o
  -6   9  13        3.59       -4.52      5.33 o
  -5   9  13       10.76        9.99      6.21 o
  -4   9  13        0.26       -5.14      5.14 o
  -3   9  13       12.72        7.30      5.79 o
  -2   9  13      409.35      444.72     27.12 o
  -1   9  13      275.84      280.67     12.51 o
   0   9  13        1.28       -3.75      3.75 o
   1   9  13      210.73      215.18      8.89 o
   2   9  13       14.45       13.90      4.20 o
   3   9  13       70.85       74.43     10.87 o
   4   9  13       23.83       29.37      5.79 o
   5   9  13        0.30        3.77      6.28 o
   6   9  13        0.00       -3.98      3.98 o
   7   9  13       29.75       18.89      5.85 o
   8   9  13        1.66       -3.55      4.78 o
   9   9  13       30.08       33.00      6.72 o
  10   9  13        0.19        5.52      8.03 o
 -10  10  13       12.15        7.53      7.10 o
  -9  10  13       16.03       22.15      7.79 o
  -8  10  13        0.81        3.52      6.39 o
  -7  10  13       18.03       13.88      6.56 o
  -6  10  13       21.68       20.21     10.55 o
  -5  10  13        2.56        5.02      6.04 o
  -4  10  13       28.07       29.40      6.50 o
  -3  10  13        2.54       -4.18      5.29 o
  -2  10  13       34.83       25.33      5.91 o
  -1  10  13        0.78       -4.34      4.34 o
   0  10  13       26.89       16.89      5.79 o
   1  10  13        9.80        2.64      5.29 o
   2  10  13      195.76      193.47     10.99 o
   3  10  13       24.20       23.83      5.91 o
   4  10  13       22.21       25.93      5.85 o
   5  10  13        4.29        2.62      4.78 o
   6  10  13      144.99      142.73     10.08 o
   7  10  13       14.73       19.93      6.21 o
   8  10  13       63.51       71.98      8.14 o
   9  10  13       13.12        4.52      5.68 o
  -8  11  13        0.77       -1.51      9.04 o
  -7  11  13        9.52        3.55      6.78 o
  -6  11  13        0.03        1.15      6.21 o
  -5  11  13        2.98       -5.50      5.50 o
  -4  11  13        8.47        4.39      6.13 o
  -3  11  13        0.00       -5.29      5.29 o
  -2  11  13       27.62       22.10      6.27 o
  -1  11  13       20.25        7.93      5.66 o
   0  11  13       25.63       18.98      6.21 o
   1  11  13       21.43        6.98      5.43 o
   2  11  13        0.18        1.65      9.04 o
   3  11  13        1.06       -2.40      4.78 o
   4  11  13       23.08       21.40      6.39 o
   5  11  13        3.24        0.44     10.29 o
   6  11  13        4.19        0.05      7.28 o
   7  11  13        0.01       -5.33      5.33 o
   8  11  13       66.49       85.04      9.23 o
  -7  12  13        2.77       -2.51     10.04 o
  -6  12  13        0.05       -6.53      8.54 o
  -5  12  13        0.00        6.03     10.04 o
  -4  12  13       20.71       30.63     12.05 o
  -3  12  13       10.24        0.50      9.54 o
  -2  12  13       58.46       67.92      8.08 o
  -1  12  13       12.46       10.88      6.27 o
   0  12  13        8.84        4.31      5.76 o
   1  12  13        2.84       -2.04      7.03 o
   2  12  13       79.17       81.96      8.43 o
   3  12  13        0.49       -6.03     12.05 o
   4  12  13        0.45       -3.52      5.29 o
   5  12  13       13.23       21.98      6.86 o
   6  12  13        7.04       10.08      6.50 o
  -4  13  13       12.26       21.09     12.05 o
  -3  13  13        1.39       -2.01     10.55 o
  -2  13  13        0.02       -6.03      9.04 o
  -1  13  13        4.67       -8.54      8.54 o
   0  13  13        4.80        6.53      9.54 o
   1  13  13       20.47       17.07     10.55 o
   2  13  13        7.24       -1.51     10.04 o
   3  13  13        0.70        2.51      9.54 o
 -14   0  14       10.19        8.54     10.55 o
 -13   0  14        0.01        5.02      5.79 o
 -12   0  14       13.69       17.36      8.79 o
 -11   0  14        1.70        1.26      9.79 o
 -10   0  14        0.98        1.72      3.91 o
  -9   0  14       57.30       64.22      5.62 o
  -8   0  14        0.93       -1.05      3.42 o
  -7   0  14      105.59       90.78      9.09 o
  -6   0  14        0.00        0.80      3.43 o
  -5   0  14       63.11       73.82      6.92 o
  -4   0  14        0.83       -3.25      3.25 o
  -3   0  14      432.27      385.66      9.58 o
  -2   0  14       33.20       24.06      3.59 o
  -1   0  14      806.19      814.72     14.45 o
   0   0  14      665.96      608.67     19.06 o
   1   0  14      804.53      748.15     23.88 o
   2   0  14       44.49       47.60      5.42 o
   3   0  14        6.56        5.39      3.17 o
   4   0  14       90.30       95.34      6.17 o
   5   0  14      105.44       92.56     13.77 o
   6   0  14      754.05      777.60     15.56 o
   7   0  14        2.30       -1.19      2.90 o
   8   0  14      208.23      202.62     11.21 o
   9   0  14        1.03        0.77      8.54 o
  10   0  14       16.21       15.26      5.47 o
  11   0  14        4.00       18.08      7.03 o
  12   0  14       18.82       25.61      8.03 o
  13   0  14       12.65       27.12      9.04 o
  14   0  14       14.05       12.05      8.54 o
 -14   1  14       24.02       45.46      5.53 o
 -13   1  14       25.78       28.16      4.87 o
 -12   1  14        8.47       11.44      3.79 o
 -11   1  14        6.28       -0.50      3.40 o
 -10   1  14       39.40       21.06      3.36 o
  -9   1  14       34.08       27.72      3.39 o
  -8   1  14        1.58        2.11      2.52 o
  -7   1  14        1.05       -2.19      2.19 o
  -6   1  14      424.66      413.95      8.81 o
  -5   1  14      165.37      171.34      8.23 o
  -4   1  14      520.17      490.27      7.91 o
  -3   1  14      550.40      540.29      9.13 o
  -2   1  14        1.05        0.64      2.07 o
  -1   1  14       67.77       71.69      3.14 o
   0   1  14       40.18       41.92      3.34 o
   1   1  14       87.49       91.48      4.18 o
   2   1  14      562.19      556.32      9.23 o
   3   1  14      893.33      906.17     12.58 o
   4   1  14      534.03      565.04      9.65 o
   5   1  14     1635.80     1635.59     19.57 o
   6   1  14        0.01       -1.92      1.92 o
   7   1  14       10.86        2.95      3.27 o
   8   1  14       28.82       29.15      3.44 o
   9   1  14      276.39      269.08      7.72 o
  10   1  14      218.87      209.15      7.76 o
  11   1  14       81.30       70.52      4.96 o
  12   1  14        0.17       -1.26      5.78 o
  13   1  14       19.07       19.71      5.85 o
  14   1  14        9.74       16.82      6.39 o
 -14   2  14        0.21        1.90      4.14 o
 -13   2  14        1.51       -0.42      3.92 o
 -12   2  14       26.95       31.32      4.53 o
 -11   2  14       14.06       19.76      4.91 o
 -10   2  14        1.48        8.45      2.99 o
  -9   2  14      170.79      183.43      6.01 o
  -8   2  14      206.85      200.87      5.81 o
  -7   2  14        9.42        4.45      2.18 o
  -6   2  14      216.01      228.61      5.82 o
  -5   2  14       41.72       42.57      3.19 o
  -4   2  14      146.38      155.93      4.84 o
  -3   2  14      337.63      317.82      7.30 o
  -2   2  14      118.02      126.15      4.90 o
  -1   2  14       70.52       72.94      3.85 o
   0   2  14       78.46       81.54      5.99 o
   1   2  14       12.78       14.66      2.54 o
   2   2  14       38.86       41.11      3.74 o
   3   2  14      177.70      180.44      8.24 o
   4   2  14       59.78       72.68      3.86 o
   5   2  14      105.39      113.50      4.77 o
   6   2  14        9.79       12.59      2.83 o
   7   2  14       99.50      100.17      4.70 o
   8   2  14       18.52       22.01      3.28 o
   9   2  14        8.11        3.12      2.89 o
  10   2  14       90.85       94.66      5.23 o
  11   2  14        9.56        9.50      6.05 o
  12   2  14       38.67       34.25      5.17 o
  13   2  14        7.18        8.52      3.89 o
  14   2  14        0.00        2.03      4.23 o
 -14   3  14        0.18        2.38      4.22 o
 -13   3  14        1.48       -1.63      3.79 o
 -12   3  14       14.43       16.07      4.21 o
 -11   3  14       29.81       27.65      4.22 o
 -10   3  14       20.82       29.23      4.04 o
  -9   3  14       27.69       30.86      3.50 o
  -8   3  14        9.11        2.60      1.95 o
  -7   3  14      233.57      200.57      6.93 o
  -6   3  14      464.32      451.34     12.11 o
  -5   3  14        9.06       10.74      3.17 o
  -4   3  14       58.56       58.40      4.11 o
  -3   3  14       87.27       83.54      4.29 o
  -2   3  14      197.00      173.03      5.78 o
  -1   3  14      752.61      737.58     11.22 o
   0   3  14       10.13       10.85      2.72 o
   1   3  14      362.38      369.52      9.98 o
   2   3  14       38.96       34.99      3.20 o
   3   3  14       13.29       11.95      2.67 o
   4   3  14       31.34       32.52      3.06 o
   5   3  14        0.02       -2.23      2.23 o
   6   3  14       49.13       49.15      3.70 o
   7   3  14      130.86      130.97      7.37 o
   8   3  14       63.80       64.43      4.28 o
   9   3  14        8.03        5.51      2.96 o
  10   3  14        4.06        4.67      3.17 o
  11   3  14        5.45        4.70      3.86 o
  12   3  14        0.53       -3.60      7.03 o
  13   3  14        4.11       -2.26      4.62 o
 -14   4  14        8.27        9.64      5.69 o
 -13   4  14       21.99       21.69      5.86 o
 -12   4  14        1.43        1.18      4.59 o
 -11   4  14        6.44        0.38      4.94 o
 -10   4  14       23.91       38.29      4.38 o
  -9   4  14        5.16        1.86      3.18 o
  -8   4  14        2.35       -1.44      3.03 o
  -7   4  14       20.35       18.80      3.49 o
  -6   4  14      121.64      128.75      5.74 o
  -5   4  14       25.27       29.05      3.52 o
  -4   4  14       82.56       88.47      4.56 o
  -3   4  14      144.95      151.09      5.59 o
  -2   4  14       26.14       23.60      3.27 o
  -1   4  14        2.03        0.55      2.77 o
   0   4  14        1.26        3.11      2.68 o
   1   4  14      293.14      296.69      6.95 o
   2   4  14      312.18      304.47      7.01 o
   3   4  14       37.79       29.59      3.02 o
   4   4  14       88.46       82.24      3.99 o
   5   4  14       47.93       51.05      4.05 o
   6   4  14      208.48      216.32      6.43 o
   7   4  14       66.51       76.99      4.36 o
   8   4  14       11.37        2.00      3.37 o
   9   4  14       75.48       78.29      5.71 o
  10   4  14        1.61        2.61      4.02 o
  11   4  14        1.34        0.41      4.78 o
  12   4  14       39.35       45.65      7.08 o
  13   4  14        0.60        1.26      4.97 o
 -13   5  14       15.43       15.55      5.83 o
 -12   5  14        2.90       10.94      5.10 o
 -11   5  14        6.57       10.21      4.70 o
 -10   5  14       26.58       31.03      4.20 o
  -9   5  14        6.78        2.93      3.36 o
  -8   5  14        0.97       -2.47      3.09 o
  -7   5  14       52.36       57.47      4.32 o
  -6   5  14       40.75       35.11      3.80 o
  -5   5  14       24.08       20.23      3.34 o
  -4   5  14      165.50      146.52      5.51 o
  -3   5  14      123.15      118.30      4.91 o
  -2   5  14      112.73      111.89      4.70 o
  -1   5  14      184.73      192.62      5.89 o
   0   5  14        0.25        2.04      2.51 o
   1   5  14      107.03      127.03      7.08 o
   2   5  14       29.18       31.17      3.11 o
   3   5  14       28.97       23.64      3.53 o
   4   5  14      189.98      217.77      7.37 o
   5   5  14      217.86      236.21      7.82 o
   6   5  14        6.63        5.41      3.21 o
   7   5  14        1.42        0.72      3.28 o
   8   5  14        0.50       -0.97      4.86 o
   9   5  14        8.84       10.54      5.94 o
  10   5  14        5.65        8.60      4.32 o
  11   5  14        1.78        5.84      5.07 o
  12   5  14       19.71       12.98      5.65 o
  13   5  14        3.12       -4.78      4.78 o
 -13   6  14        0.84       14.40      5.93 o
 -12   6  14        6.88        9.45      5.22 o
 -11   6  14       53.40       61.31      6.85 o
 -10   6  14        0.44       -3.25      3.86 o
  -9   6  14       10.40       11.65      3.71 o
  -8   6  14       22.84       23.05      3.98 o
  -7   6  14        1.45       -2.19      3.05 o
  -6   6  14       47.08       41.07      4.01 o
  -5   6  14        0.71       -2.73      2.73 o
  -4   6  14       57.39       50.37      4.00 o
  -3   6  14       10.03        6.47      3.03 o
  -2   6  14      583.94      621.13     12.22 o
  -1   6  14      397.97      401.13     13.63 o
   0   6  14       30.96       27.97      3.86 o
   1   6  14      101.55      117.05      5.57 o
   2   6  14      114.68      107.07      5.51 o
   3   6  14        4.71        2.42      3.25 o
   4   6  14      116.93      107.20      7.24 o
   5   6  14        0.68       -0.17      3.21 o
   6   6  14      177.54      172.67      7.28 o
   7   6  14        1.42        2.76      3.24 o
   8   6  14        0.96       -1.24      3.43 o
   9   6  14      103.91       96.59      6.20 o
  10   6  14       25.40       28.19      5.35 o
  11   6  14        4.23        0.33      5.14 o
  12   6  14        5.85        4.86      5.50 o
 -12   7  14        6.93       12.32      5.76 o
 -11   7  14        1.45       -3.78      5.51 o
 -10   7  14        0.73       -4.50      4.50 o
  -9   7  14        4.55        1.09      6.53 o
  -8   7  14       11.92       16.53      6.40 o
  -7   7  14       17.13       12.61      5.00 o
  -6   7  14       24.24       26.62      4.32 o
  -5   7  14       84.37       86.27      7.21 o
  -4   7  14      260.15      258.08      8.50 o
  -3   7  14      287.06      306.85      8.95 o
  -2   7  14      291.33      320.63      9.02 o
  -1   7  14       44.24       48.88      4.41 o
   0   7  14      193.71      215.10      9.71 o
   1   7  14       41.88       41.96      4.17 o
   2   7  14       14.94       18.03      3.57 o
   3   7  14       32.45       29.60      5.43 o
   4   7  14       10.91       12.69      4.64 o
   5   7  14        0.09        2.70      3.63 o
   6   7  14        1.83        9.86      4.28 o
   7   7  14        5.21        4.60      4.17 o
   8   7  14       13.79        9.32      4.53 o
   9   7  14        2.50        5.65      4.78 o
  10   7  14       32.99       45.28      7.43 o
  11   7  14       21.85       29.20      6.92 o
  12   7  14       63.37       72.72      8.86 o
 -11   8  14       21.85       22.93      8.14 o
 -10   8  14        1.50        0.57      6.36 o
  -9   8  14       12.07        1.90      5.17 o
  -8   8  14       55.67       62.67      7.01 o
  -7   8  14        2.82        2.13      4.73 o
  -6   8  14        1.22       -4.23      4.23 o
  -5   8  14       78.01       71.38      7.83 o
  -4   8  14       76.35       68.02      6.37 o
  -3   8  14      223.80      235.05     10.30 o
  -2   8  14        3.23       15.31      4.54 o
  -1   8  14       59.79       67.89      5.88 o
   0   8  14        0.88        1.60      5.70 o
   1   8  14      143.19      144.41      9.28 o
   2   8  14       47.36       46.39      5.37 o
   3   8  14      118.85      126.93      9.91 o
   4   8  14       34.39       37.51      5.10 o
   5   8  14      165.75      185.32      8.95 o
   6   8  14      192.91      199.17     16.26 o
   7   8  14        8.53        1.56      4.17 o
   8   8  14       45.23       38.92      7.04 o
   9   8  14       19.74       20.48      6.36 o
  10   8  14        0.35       -3.46      5.78 o
  11   8  14       20.43       12.35      7.53 o
 -10   9  14        1.53        1.88      6.72 o
  -9   9  14       40.52       64.68     31.89 o
  -8   9  14        4.26        7.56      6.50 o
  -7   9  14       13.49        5.52      6.04 o
  -6   9  14       69.99       71.23     11.55 o
  -5   9  14        0.26       -0.50      6.04 o
  -4   9  14       13.24        9.03      9.29 o
  -3   9  14      135.44      144.03      9.94 o
  -2   9  14        0.00       -1.51      6.03 o
  -1   9  14       43.67       43.00      5.53 o
   0   9  14        6.47       10.34      6.68 o
   1   9  14        3.12        2.60      4.11 o
   2   9  14        4.82        5.60      4.95 o
   3   9  14       20.47       32.41      6.45 o
   4   9  14      108.71      118.85     13.81 o
   5   9  14      116.03      150.83     11.80 o
   6   9  14       57.27       52.04      7.46 o
   7   9  14        2.03       -1.85      4.93 o
   8   9  14        0.94       -2.51      5.33 o
   9   9  14        0.75        5.02      5.65 o
  10   9  14        0.08       -5.14      5.14 o
  -9  10  14        1.70        2.00     10.29 o
  -8  10  14        3.47       -6.04      6.04 o
  -7  10  14        3.74        2.25      6.36 o
  -6  10  14        3.82       -2.15      5.85 o
  -5  10  14       23.13       17.95      7.08 o
  -4  10  14        5.25       -5.66      5.66 o
  -3  10  14       15.11       18.14      6.64 o
  -2  10  14        6.81        3.46      6.15 o
  -1  10  14       29.15       19.90     10.80 o
   0  10  14      370.96      376.21     14.51 o
   1  10  14       41.14       27.58      6.39 o
   2  10  14       15.66       17.72      5.91 o
   3  10  14        8.08       12.08      9.29 o
   4  10  14       11.85       17.17      5.79 o
   5  10  14        0.29        4.80      5.50 o
   6  10  14       11.72       18.08      6.21 o
   7  10  14        0.11       -0.10      5.29 o
   8  10  14       10.38        9.14      6.21 o
   9  10  14        0.18        3.09     10.80 o
  -8  11  14        3.78       -0.50     10.04 o
  -7  11  14        1.29       -5.85      5.85 o
  -6  11  14        2.25       -0.80     17.07 o
  -5  11  14        0.34       -5.78      6.78 o
  -4  11  14        1.88       -4.11      5.79 o
  -3  11  14       71.91       71.88      8.29 o
  -2  11  14       12.43        9.72      6.01 o
  -1  11  14       28.98       25.85      6.86 o
   0  11  14        0.00        1.10      5.01 o
   1  11  14        8.49        7.59      6.01 o
   2  11  14       39.69       31.54      6.64 o
   3  11  14        9.86        3.13      5.85 o
   4  11  14       27.51       30.04      6.86 o
   5  11  14        0.01       -0.65      5.50 o
   6  11  14        0.01        3.80      7.53 o
   7  11  14       28.59       28.88      7.46 o
  -6  12  14        7.36       -1.00     10.04 o
  -5  12  14        2.95       -4.02      9.54 o
  -4  12  14        1.35        3.52     10.04 o
  -3  12  14        5.90       24.10     12.05 o
  -2  12  14        0.94       -5.55      5.55 o
  -1  12  14        1.45       -7.53      7.53 o
   0  12  14        3.88       -3.77      5.47 o
   1  12  14        0.20       -5.07      5.07 o
   2  12  14        4.56        7.39      6.03 o
   3  12  14        8.61       -4.77     16.32 o
   4  12  14        0.73       -7.28      7.28 o
   5  12  14        5.39        4.99      8.54 o
  -1  13  14        0.02       -4.52     10.55 o
   0  13  14        3.35       -9.04      9.04 o
   1  13  14        5.27        3.52      9.54 o
 -14   1  15        0.04       -0.99      4.13 o
 -13   1  15       24.78       29.65      6.89 o
 -12   1  15       13.77       12.04      4.16 o
 -11   1  15        1.54        3.54      3.67 o
 -10   1  15        0.94        0.96      2.74 o
  -9   1  15        0.05       -2.12      2.63 o
  -8   1  15      213.76      201.66      6.01 o
  -7   1  15      210.57      214.04      5.90 o
  -6   1  15       96.45      102.31      4.28 o
  -5   1  15      467.08      474.61      8.21 o
  -4   1  15       87.90       77.40      3.68 o
  -3   1  15      259.11      262.09      8.28 o
  -2   1  15        6.95       13.13      3.11 o
  -1   1  15        6.20        5.15      2.76 o
   0   1  15      313.18      307.62      7.03 o
   1   1  15       13.50        7.46      2.76 o
   2   1  15      181.77      170.14      5.75 o
   3   1  15       57.45       54.54      3.76 o
   4   1  15      175.11      173.63      6.52 o
   5   1  15        8.03        3.22      2.89 o
   6   1  15       39.79       37.20      3.43 o
   7   1  15      215.73      228.37      8.84 o
   8   1  15        0.98       -1.54      3.10 o
   9   1  15       90.13       90.96      6.00 o
  10   1  15       10.30        4.62      4.43 o
  11   1  15      213.92      255.20     23.85 o
  12   1  15        0.17        3.46      5.14 o
  13   1  15        4.12       12.81      5.68 o
 -14   2  15        0.50        2.52      4.42 o
 -13   2  15        1.69        2.44      4.17 o
 -12   2  15        5.35        4.23      4.55 o
 -11   2  15       74.38       80.66      5.64 o
 -10   2  15       51.70       41.76      6.07 o
  -9   2  15      144.24      148.78      5.48 o
  -8   2  15      106.61      100.51      5.02 o
  -7   2  15      398.94      405.70     10.22 o
  -6   2  15      111.16       86.64      4.90 o
  -5   2  15      190.57      165.51      6.16 o
  -4   2  15      685.74      670.35     13.67 o
  -3   2  15      189.88      209.87      6.60 o
  -2   2  15       52.13       56.46      3.97 o
  -1   2  15      256.14      217.91      9.34 o
   0   2  15       42.20       42.33      4.09 o
   1   2  15       41.30       39.92      4.07 o
   2   2  15       94.26       90.12      5.02 o
   3   2  15       41.00       37.04      6.74 o
   4   2  15       10.67       11.76      3.49 o
   5   2  15       56.55       52.28      3.74 o
   6   2  15       55.67       47.50      3.60 o
   7   2  15       36.22       29.96      3.53 o
   8   2  15        0.11       -2.51      2.51 o
   9   2  15        0.03        0.82      2.96 o
  10   2  15       86.48       83.38      5.99 o
  11   2  15        1.65        3.01      3.64 o
  12   2  15        2.05        2.76      4.97 o
  13   2  15        4.91        5.23      5.50 o
 -14   3  15        1.57       -3.52      5.05 o
 -13   3  15        0.07        7.63      5.17 o
 -12   3  15       24.72       24.77      5.78 o
 -11   3  15       46.13       34.10      5.68 o
 -10   3  15        4.77        6.33      4.06 o
  -9   3  15       40.53       43.07      4.30 o
  -8   3  15      123.38      116.54      5.64 o
  -7   3  15        0.48        2.74      3.10 o
  -6   3  15        9.04        4.38      3.16 o
  -5   3  15      190.77      206.80      6.70 o
  -4   3  15       32.89       34.76      3.78 o
  -3   3  15      855.47      888.73     13.85 o
  -2   3  15        0.43        0.68      2.97 o
  -1   3  15       32.08       26.48      3.34 o
   0   3  15        8.73        8.90      3.13 o
   1   3  15      645.54      668.58     10.93 o
   2   3  15       80.36       77.88      4.15 o
   3   3  15      147.82      140.49      6.92 o
   4   3  15        9.39       13.44      2.84 o
   5   3  15      152.42      143.74      5.37 o
   6   3  15       19.79       19.84      3.19 o
   7   3  15        2.45       -2.49      2.49 o
   8   3  15       11.35       10.21      3.10 o
   9   3  15        3.19        7.95      3.23 o
  10   3  15        0.11       -2.86      3.32 o
  11   3  15        4.83        0.14      7.78 o
  12   3  15       15.72       24.73      6.01 o
  13   3  15        0.81        1.00      5.33 o
 -13   4  15        0.91        2.66      5.00 o
 -12   4  15        0.14       -0.13      4.99 o
 -11   4  15        1.73        5.27      5.33 o
 -10   4  15       35.38       44.17      5.10 o
  -9   4  15       20.34       18.10      3.89 o
  -8   4  15        9.21        8.29      3.47 o
  -7   4  15       45.84       39.01      4.14 o
  -6   4  15        0.40       -1.50      3.10 o
  -5   4  15      649.02      620.54     17.94 o
  -4   4  15      209.91      211.13      6.66 o
  -3   4  15      364.49      371.05     11.34 o
  -2   4  15      346.87      368.00      8.23 o
  -1   4  15       65.71       66.01      4.04 o
   0   4  15       40.70       47.20      3.71 o
   1   4  15      137.19      134.52      5.22 o
   2   4  15        2.61        4.68      4.10 o
   3   4  15       13.39       14.69      2.75 o
   4   4  15       45.13       37.63      3.40 o
   5   4  15      255.34      264.78      7.18 o
   6   4  15        0.44        2.34      2.53 o
   7   4  15        6.57        5.32      3.27 o
   8   4  15       63.73       65.06      5.44 o
   9   4  15       28.50       24.95      4.80 o
  10   4  15        5.11       -0.86      4.43 o
  11   4  15       10.52        8.40      5.14 o
  12   4  15        0.48       -4.58      4.58 o
  13   4  15        2.30        8.05      5.43 o
 -13   5  15       10.75        9.95      5.89 o
 -12   5  15        7.21        7.86      5.47 o
 -11   5  15        0.31       -2.09      4.71 o
 -10   5  15        1.73        2.04      4.03 o
  -9   5  15       32.34       34.85      4.21 o
  -8   5  15       80.37       89.94      5.18 o
  -7   5  15       12.22       21.08      3.76 o
  -6   5  15        0.66       -0.35      3.01 o
  -5   5  15       11.09        2.58      3.09 o
  -4   5  15      122.52      115.61      5.09 o
  -3   5  15      314.91      343.54      8.09 o
  -2   5  15      115.72      119.86      5.19 o
  -1   5  15       58.48       57.75      3.78 o
   0   5  15       83.32       79.85      4.17 o
   1   5  15       49.24       50.33      4.37 o
   2   5  15       55.01       52.81      4.41 o
   3   5  15       47.55       34.45      4.16 o
   4   5  15      224.07      213.15      7.69 o
   5   5  15      208.41      217.91      7.67 o
   6   5  15       14.47       19.68      4.93 o
   7   5  15        1.69       -3.07      3.07 o
   8   5  15        3.19       -0.16      3.49 o
   9   5  15       14.39       12.76      4.65 o
  10   5  15        2.45       -0.78      4.43 o
  11   5  15        0.84        1.76      4.97 o
  12   5  15        7.55       11.55      6.04 o
 -12   6  15        4.54       13.48      5.86 o
 -11   6  15       68.48       74.85     11.13 o
 -10   6  15       28.35       41.26      5.97 o
  -9   6  15        4.53        2.03      3.77 o
  -8   6  15        1.43       -3.19      3.19 o
  -7   6  15        2.23       -1.01      3.22 o
  -6   6  15       42.06       43.83      4.35 o
  -5   6  15       22.89       22.46      3.78 o
  -4   6  15      115.55      118.74      6.15 o
  -3   6  15       10.56        7.53      3.65 o
  -2   6  15      314.03      340.64      9.33 o
  -1   6  15       32.12       41.21      4.43 o
   0   6  15      150.13      156.62      6.65 o
   1   6  15        3.45        6.83      3.38 o
   2   6  15      103.91       99.67      5.70 o
   3   6  15       20.48       20.90      3.86 o
   4   6  15      242.58      258.40      8.37 o
   5   6  15        7.82        4.59      3.57 o
   6   6  15        4.56        4.25      3.24 o
   7   6  15        0.39        3.43      3.66 o
   8   6  15       39.59       37.13      4.93 o
   9   6  15        2.55        0.64      4.38 o
  10   6  15       31.30       28.14      8.54 o
  11   6  15        6.47        4.10      5.65 o
  12   6  15       15.66       16.14      6.78 o
 -12   7  15        0.17        2.26      6.64 o
 -11   7  15        0.93        1.51      9.29 o
 -10   7  15        0.01       -2.45      6.53 o
  -9   7  15       32.32       44.15      8.54 o
  -8   7  15        5.13        4.86      4.71 o
  -7   7  15        1.74       -3.79      4.73 o
  -6   7  15       96.67      104.12      7.41 o
  -5   7  15       22.00       18.91      4.18 o
  -4   7  15       15.09       11.68      4.04 o
  -3   7  15        1.88        2.76      5.15 o
  -2   7  15      129.99      147.16      6.60 o
  -1   7  15      275.84      287.19     10.02 o
   0   7  15       89.81       95.05      5.57 o
   1   7  15       43.80       55.56      4.77 o
   2   7  15      114.46      107.79      6.38 o
   3   7  15        6.94        3.38      3.70 o
   4   7  15       63.64       67.09      5.86 o
   5   7  15       32.58       37.64      5.24 o
   6   7  15        5.51        1.66      4.11 o
   7   7  15       23.97       27.94      5.17 o
   8   7  15        0.62       -2.05      4.58 o
   9   7  15        4.77        0.42      5.14 o
  10   7  15       21.63       37.23      7.27 o
  11   7  15       77.81      117.83     12.05 o
 -11   8  15       22.72       16.82     10.80 o
 -10   8  15       19.18       22.56      7.94 o
  -9   8  15        6.83       16.84      7.43 o
  -8   8  15        2.84        0.00      4.91 o
  -7   8  15        3.18        5.62      4.87 o
  -6   8  15       41.92       54.42      6.28 o
  -5   8  15       25.96       35.24      5.89 o
  -4   8  15      115.20      118.90      7.62 o
  -3   8  15      196.24      206.91      9.53 o
  -2   8  15      177.77      186.14      8.99 o
  -1   8  15       82.26       93.35      9.69 o
   0   8  15       21.93       18.16      5.78 o
   1   8  15        6.21        2.51      4.04 o
   2   8  15       31.41       39.77      7.01 o
   3   8  15       24.74       31.05      5.00 o
   4   8  15        3.48        3.85      4.17 o
   5   8  15       22.29       24.38      5.08 o
   6   8  15       23.79       21.42      5.72 o
   7   8  15       41.91       44.74      6.26 o
   8   8  15       12.35       -2.37      5.02 o
   9   8  15        1.17       -0.57      5.50 o
  10   8  15        0.02       -1.00      5.68 o
 -10   9  15        4.85        4.86      7.27 o
  -9   9  15       36.32       45.72     11.05 o
  -8   9  15        1.32       -1.26     14.31 o
  -7   9  15       73.89       86.93     20.59 o
  -6   9  15       10.14       -0.53      9.54 o
  -5   9  15      110.03       94.17      9.41 o
  -4   9  15        5.26       -1.07      5.85 o
  -3   9  15        8.21        2.31      5.85 o
  -2   9  15       12.85        6.79      8.29 o
  -1   9  15       23.37       18.32      6.01 o
   0   9  15       19.61       16.90      6.01 o
   1   9  15       31.01       33.37      6.36 o
   2   9  15      106.88      110.23      8.69 o
   3   9  15        4.39        1.13      4.93 o
   4   9  15        0.84       -3.98      3.98 o
   5   9  15       17.16       20.59      6.04 o
   6   9  15        0.00        3.01      5.33 o
   7   9  15        1.38        1.54     10.80 o
   8   9  15        8.14       -1.49      8.29 o
   9   9  15       25.37       26.90      7.10 o
  -8  10  15       15.66       12.43      7.27 o
  -7  10  15       17.42        3.04      8.79 o
  -6  10  15        0.22       -3.93      6.21 o
  -5  10  15       10.06       13.31      6.75 o
  -4  10  15       16.31       12.20      6.64 o
  -3  10  15       47.98       39.04      7.63 o
  -2  10  15      228.91      282.05     13.94 o
  -1  10  15      311.70      331.23     14.55 o
   0  10  15      109.45      126.34      9.87 o
   1  10  15        8.55        9.45      5.55 o
   2  10  15       29.05       26.25      6.56 o
   3  10  15        6.72        5.51      5.29 o
   4  10  15        7.75       11.33      5.91 o
   5  10  15       39.70       44.97      7.43 o
   6  10  15       53.55       70.79      8.34 o
   7  10  15        0.78       -4.15      5.29 o
   8  10  15        0.82       -1.78      7.03 o
  -7  11  15       18.56       16.69      7.63 o
  -6  11  15        5.47        2.11      7.53 o
  -5  11  15        0.29       -5.91      5.91 o
  -4  11  15        3.42       -4.67      5.85 o
  -3  11  15        7.83        4.46      6.27 o
  -2  11  15       20.36       18.35      7.00 o
  -1  11  15       13.67        9.69      6.50 o
   0  11  15       31.78       31.99      7.36 o
   1  11  15        0.15       -4.78      5.29 o
   2  11  15       17.47        9.96      6.01 o
   3  11  15        1.18       -5.43      5.43 o
   4  11  15       10.18       10.55      6.03 o
   5  11  15      115.77      129.39     10.47 o
   6  11  15        0.06       -5.68      5.68 o
  -4  12  15        0.04       -5.02     10.04 o
  -3  12  15        3.20       -6.27      6.27 o
  -2  12  15        1.70       -6.01      6.01 o
  -1  12  15        0.90       -5.65      5.65 o
   0  12  15        0.31       -1.29      6.03 o
   1  12  15       18.26       11.97      8.03 o
   2  12  15        5.68       -5.65      5.65 o
   3  12  15        0.38        3.69      7.28 o
   4  12  15        2.29       -6.03      6.03 o
 -13   0  16       33.96       55.86      8.43 o
 -12   0  16       61.37       85.97      8.69 o
 -11   0  16       50.45       72.96      7.94 o
 -10   0  16       87.61       97.20     12.55 o
  -9   0  16        1.84        3.01      3.96 o
  -8   0  16       28.95       28.41     11.43 o
  -7   0  16        0.41       -3.08      4.16 o
  -6   0  16       66.20       42.77      8.42 o
  -5   0  16        5.43       12.75      3.76 o
  -4   0  16      175.53      205.31     20.69 o
  -3   0  16       27.84       17.98      5.50 o
  -2   0  16      836.91      778.73     19.95 o
  -1   0  16      959.47      957.52     44.95 o
   0   0  16      677.75      625.12     17.45 o
   1   0  16      359.11      352.88     13.14 o
   2   0  16      517.86      477.95     37.41 o
   3   0  16     1470.84     1531.62     51.47 o
   4   0  16     2161.40     2128.70     39.68 o
   5   0  16       20.23       22.29      5.29 o
   6   0  16      130.60      115.81      8.54 o
   7   0  16      198.27      189.14     10.85 o
   8   0  16        6.10        2.80      4.78 o
   9   0  16      103.63       91.40     11.05 o
  10   0  16      106.53      105.96     11.55 o
  11   0  16       18.87       14.06      8.03 o
  12   0  16       88.98       64.28     11.05 o
  13   0  16       45.29       42.69     10.55 o
 -13   1  16        1.20        1.10      4.14 o
 -12   1  16        0.44       -0.55      3.95 o
 -11   1  16       12.83       11.17      3.90 o
 -10   1  16       18.37       25.73      4.17 o
  -9   1  16        0.03        2.80      2.89 o
  -8   1  16       39.44       44.31      3.62 o
  -7   1  16        2.91        3.93      3.10 o
  -6   1  16        9.80       11.28      3.28 o
  -5   1  16      101.21       95.89      4.76 o
  -4   1  16      109.74      106.91      5.73 o
  -3   1  16        4.80        0.63      2.84 o
  -2   1  16       20.01       16.15      3.10 o
  -1   1  16        0.07       -2.01      2.64 o
   0   1  16       61.57       68.45      4.12 o
   1   1  16        0.19       -3.72      3.72 o
   2   1  16      250.24      227.09      7.78 o
   3   1  16        9.28        7.60      3.56 o
   4   1  16      516.18      566.91     11.96 o
   5   1  16       35.91       34.07      4.13 o
   6   1  16       54.37       51.91      4.63 o
   7   1  16        2.16       -0.06      3.22 o
   8   1  16        0.65        2.28      3.60 o
   9   1  16       25.45       22.11      5.33 o
  10   1  16        5.53        8.60      5.29 o
  11   1  16        1.98        2.29      4.78 o
  12   1  16       13.57       18.58      5.68 o
  13   1  16        7.41       12.40      6.15 o
 -13   2  16       14.13        4.34      5.61 o
 -12   2  16       29.51       33.03      5.88 o
 -11   2  16       22.73       23.42      5.39 o
 -10   2  16        0.00        2.87      4.57 o
  -9   2  16       63.47       48.49      4.68 o
  -8   2  16        0.07        5.19      3.30 o
  -7   2  16       17.70        8.76      3.41 o
  -6   2  16        3.87       -1.56      2.84 o
  -5   2  16      837.63      788.71     12.80 o
  -4   2  16      412.97      398.85      8.73 o
  -3   2  16      330.96      319.82     11.24 o
  -2   2  16      133.70      128.59      6.58 o
  -1   2  16      105.60      108.83      5.65 o
   0   2  16       12.79        5.52      3.41 o
   1   2  16      305.79      327.75      7.56 o
   2   2  16       30.02       28.49      3.98 o
   3   2  16      197.10      187.21      6.00 o
   4   2  16       38.81       26.03      3.46 o
   5   2  16        0.88       -1.94      3.87 o
   6   2  16       11.93        5.61      2.69 o
   7   2  16       12.88        8.16      2.99 o
   8   2  16        0.76       -1.66      3.12 o
   9   2  16        0.02       -3.72      3.72 o
  10   2  16        0.02       -4.09      4.09 o
  11   2  16        1.63       -0.30      4.93 o
  12   2  16       40.45       52.47     11.30 o
  13   2  16       13.10        9.04      8.54 o
 -13   3  16        0.00        1.98      5.13 o
 -12   3  16        4.39       11.24      5.35 o
 -11   3  16        3.66       13.19      5.17 o
 -10   3  16       64.74       78.86      6.85 o
  -9   3  16       18.37       18.02      4.32 o
  -8   3  16       20.78       18.93      5.81 o
  -7   3  16       36.04       31.19      4.02 o
  -6   3  16        0.00       -0.95      3.03 o
  -5   3  16       29.87       28.60      3.71 o
  -4   3  16       18.88       17.15      3.41 o
  -3   3  16       80.76       89.84      5.48 o
  -2   3  16      263.87      277.75      7.46 o
  -1   3  16      962.26      987.14     14.24 o
   0   3  16        4.13        2.40      2.69 o
   1   3  16       55.12       46.35      3.85 o
   2   3  16       72.60       82.07      4.26 o
   3   3  16      283.56      293.14      7.30 o
   4   3  16      149.05      160.48      7.11 o
   5   3  16       25.70       20.13      3.10 o
   6   3  16       45.19       43.25      3.83 o
   7   3  16        5.33       -1.78      2.57 o
   8   3  16        5.06        3.73      2.97 o
   9   3  16        6.96        3.30      3.74 o
  10   3  16        0.07       -1.80      4.22 o
  11   3  16       36.29       54.24     10.55 o
  12   3  16        5.21        5.52      8.54 o
 -13   4  16        4.02       -1.81      8.00 o
 -12   4  16        2.10        2.64      5.03 o
 -11   4  16        0.66        6.26      5.08 o
 -10   4  16        3.69        8.46      4.99 o
  -9   4  16       62.72       55.49      5.23 o
  -8   4  16       14.87       13.73      3.80 o
  -7   4  16       14.14        9.72      3.61 o
  -6   4  16       12.61        9.37      3.27 o
  -5   4  16        0.37       -2.66      3.12 o
  -4   4  16       13.76       17.10      3.46 o
  -3   4  16      398.23      439.43      9.32 o
  -2   4  16       90.15       73.83      4.41 o
  -1   4  16        1.75        3.37      2.88 o
   0   4  16       33.36       49.14      4.23 o
   1   4  16      606.93      612.35     10.55 o
   2   4  16      116.74      119.55      5.88 o
   3   4  16        0.82       -1.38      3.28 o
   4   4  16        3.70        3.17      2.63 o
   5   4  16       16.62       20.51      3.94 o
   6   4  16      101.92      103.42      5.88 o
   7   4  16        2.75        3.48      3.33 o
   8   4  16        0.23       -4.78      4.78 o
   9   4  16       64.93       67.13      9.54 o
  10   4  16        1.75       -1.67      4.78 o
  11   4  16        3.42        1.26      4.97 o
  12   4  16       10.55        9.29      6.04 o
 -12   5  16        1.46       -4.95      4.95 o
 -11   5  16        0.16       -1.33      4.86 o
 -10   5  16       19.74       20.45      5.45 o
  -9   5  16       31.98       42.40      5.17 o
  -8   5  16        0.07       -0.08      3.29 o
  -7   5  16        6.75        8.76      3.52 o
  -6   5  16       58.63       62.89      6.01 o
  -5   5  16       29.55       23.22      3.71 o
  -4   5  16      180.37      172.59      8.55 o
  -3   5  16      337.93      333.90      8.30 o
  -2   5  16       53.50       53.79      4.14 o
  -1   5  16       53.74       57.07      4.05 o
   0   5  16      190.90      185.09      8.91 o
   1   5  16        5.28        6.05      3.48 o
   2   5  16       67.37       62.86      5.10 o
   3   5  16       70.49       62.82      5.28 o
   4   5  16      457.15      482.86     11.36 o
   5   5  16        7.11        3.57      3.44 o
   6   5  16       57.90       45.63      4.81 o
   7   5  16        9.15        7.80      4.27 o
   8   5  16       28.74       32.11      5.37 o
   9   5  16        1.45       -5.02      5.02 o
  10   5  16       10.13       13.83      5.79 o
  11   5  16        2.03       -2.67      5.14 o
  12   5  16        0.30        2.51      8.03 o
 -12   6  16       58.18       81.21      7.98 o
 -11   6  16       15.97       18.30      5.86 o
 -10   6  16        9.10       14.66      5.57 o
  -9   6  16       10.39       16.38      4.63 o
  -8   6  16        0.01       -1.16      3.92 o
  -7   6  16        0.06       -0.53      3.32 o
  -6   6  16       28.56       31.10      5.73 o
  -5   6  16        2.98       -3.47      3.73 o
  -4   6  16      104.79      104.34      6.19 o
  -3   6  16        6.90       10.56      3.94 o
  -2   6  16      233.41      236.80      9.93 o
  -1   6  16      125.58      129.57      6.44 o
   0   6  16      112.79      111.59      5.97 o
   1   6  16       86.58       85.04      5.57 o
   2   6  16        6.67       -3.22      3.32 o
   3   6  16      251.34      279.96     11.88 o
   4   6  16       14.63       22.06      5.22 o
   5   6  16       24.22       30.70      6.02 o
   6   6  16       22.11       17.07      4.03 o
   7   6  16        4.00        2.73      3.94 o
   8   6  16        8.81        4.90      5.65 o
   9   6  16        1.23       -3.61      4.78 o
  10   6  16       48.61       53.24      7.79 o
  11   6  16       11.89       11.75      6.15 o
 -11   7  16        2.00        0.20      7.00 o
 -10   7  16       64.04       98.18     29.13 o
  -9   7  16       12.70       14.31      7.10 o
  -8   7  16        3.10       -3.07      9.04 o
  -7   7  16       45.41       53.39      6.54 o
  -6   7  16       17.51        7.02      4.91 o
  -5   7  16       12.30        6.97      4.83 o
  -4   7  16       52.51       54.42      6.07 o
  -3   7  16       16.35       14.45      9.14 o
  -2   7  16        2.89        1.34      4.35 o
  -1   7  16        3.51        2.16      4.77 o
   0   7  16      381.25      393.93     13.21 o
   1   7  16      160.47      150.69      7.86 o
   2   7  16        0.11        0.28      4.13 o
   3   7  16        0.13       -1.45      4.04 o
   4   7  16        0.89       -0.16      4.42 o
   5   7  16       71.15       69.07      6.29 o
   6   7  16        4.50        0.48      6.75 o
   7   7  16       58.36       64.31      7.63 o
   8   7  16       11.30        7.20      5.29 o
   9   7  16        5.65        8.82      7.53 o
  10   7  16        0.91       -4.52      5.68 o
 -10   8  16        0.05       -6.56      6.56 o
  -9   8  16        0.06        2.51      9.04 o
  -8   8  16        1.26        1.26      9.54 o
  -7   8  16        0.07       -4.25      6.01 o
  -6   8  16       51.98       61.89      6.76 o
  -5   8  16        0.01       -1.68      4.44 o
  -4   8  16       12.10        4.35      4.93 o
  -3   8  16       12.61        3.52      5.45 o
  -2   8  16       71.78       58.45      6.57 o
  -1   8  16       25.26       27.07      6.62 o
   0   8  16      171.88      167.99      8.60 o
   1   8  16       11.56        8.85      4.54 o
   2   8  16      173.44      187.24      8.88 o
   3   8  16       45.90       39.82      5.60 o
   4   8  16        8.60       10.95      4.57 o
   5   8  16       36.80       42.30      5.74 o
   6   8  16        1.75       -0.52      4.62 o
   7   8  16        3.00       -2.40      4.78 o
   8   8  16       30.26       28.26      8.03 o
   9   8  16        4.99        9.29      6.04 o
  -9   9  16        0.96       -0.66      6.72 o
  -8   9  16       19.71       17.95      7.58 o
  -7   9  16       13.78        4.69      6.92 o
  -6   9  16        2.47       -2.12     10.04 o
  -5   9  16       30.52       14.81      7.10 o
  -4   9  16       11.54       10.87      7.78 o
  -3   9  16        1.35       -2.37      6.78 o
  -2   9  16      185.78      210.53     12.30 o
  -1   9  16       87.19       86.75     23.35 o
   0   9  16        2.46        1.79      5.55 o
   1   9  16        9.20        6.18      5.65 o
   2   9  16       16.74       13.19      5.79 o
   3   9  16        0.08       -7.53      7.53 o
   4   9  16        1.26       -4.93      4.93 o
   5   9  16        0.02        0.02      5.19 o
   6   9  16        2.97        1.56      7.28 o
   7   9  16       24.53       27.36      6.92 o
   8   9  16        0.29       -5.14      5.14 o
  -7  10  16       10.43        4.04      6.92 o
  -6  10  16        0.00       -6.36      6.36 o
  -5  10  16       22.08       15.43      7.78 o
  -4  10  16       91.45       99.56      9.72 o
  -3  10  16       31.64       32.90      7.43 o
  -2  10  16       33.27       26.82     13.31 o
  -1  10  16        3.19        7.10      6.36 o
   0  10  16       70.16       77.72     10.55 o
   1  10  16        2.08       -0.23      5.29 o
   2  10  16        0.40       -4.82      4.82 o
   3  10  16        0.16       -4.28      7.53 o
   4  10  16        0.02       -2.83      7.03 o
   5  10  16        0.43        0.53      5.85 o
   6  10  16        4.16        1.06      6.28 o
   7  10  16       10.73        0.47      6.15 o
  -5  11  16        0.50        0.50      6.75 o
  -4  11  16        4.11       -6.01      6.01 o
  -3  11  16        0.61       -0.28      6.27 o
  -2  11  16       21.39       23.32      7.36 o
  -1  11  16        0.28       -2.01      5.66 o
   0  11  16        0.47        0.59      5.91 o
   1  11  16        3.02       -1.22      5.55 o
   2  11  16       14.97        5.23      6.13 o
   3  11  16       20.93       12.78      7.00 o
   4  11  16        4.29       -5.91      5.91 o
   5  11  16        3.92        4.89      6.64 o
  -2  12  16       21.71       24.03      9.29 o
  -1  12  16        5.91        5.51      6.50 o
   0  12  16        0.04       -0.61      6.39 o
   1  12  16        1.30       -6.03      6.03 o
 -13   1  17        9.11       21.13      5.96 o
 -12   1  17       21.39       17.93      5.47 o
 -11   1  17        2.34       -0.29      6.68 o
 -10   1  17        2.95        4.13      4.42 o
  -9   1  17        7.86        1.08      4.07 o
  -8   1  17       36.98       34.38      4.17 o
  -7   1  17        3.99       -2.19      2.92 o
  -6   1  17      105.51      110.63      5.33 o
  -5   1  17        0.61       -2.43      2.83 o
  -4   1  17       22.69       32.34      4.10 o
  -3   1  17      220.24      232.71      6.86 o
  -2   1  17      215.44      212.95      8.19 o
  -1   1  17        0.01       -3.20      3.20 o
   0   1  17       93.42       83.29      5.31 o
   1   1  17      409.02      418.93     13.99 o
   2   1  17       95.83      109.58      7.47 o
   3   1  17        3.57        7.69      3.37 o
   4   1  17      116.29      136.13      6.43 o
   5   1  17        0.56       -3.05      3.05 o
   6   1  17        0.15       -3.02      3.02 o
   7   1  17        0.55       -2.64      3.16 o
   8   1  17        7.47       13.31      4.97 o
   9   1  17       11.28       14.58      5.50 o
  10   1  17       22.72       12.91      9.29 o
  11   1  17        4.85        2.51      4.62 o
  12   1  17       10.09       17.71      5.85 o
 -13   2  17       20.35       22.98      6.13 o
 -12   2  17       51.84       64.25      8.63 o
 -11   2  17        2.01        9.27      5.01 o
 -10   2  17       23.65       17.04      5.10 o
  -9   2  17        0.00        3.75      4.68 o
  -8   2  17        3.74       10.67      3.83 o
  -7   2  17      135.20      109.63      5.56 o
  -6   2  17       77.19       68.11      4.77 o
  -5   2  17       26.73       39.71      4.02 o
  -4   2  17       78.32       72.27      4.54 o
  -3   2  17      104.21      111.51      5.07 o
  -2   2  17       17.25        3.44      3.01 o
  -1   2  17      197.85      163.53     10.66 o
   0   2  17       74.77       77.86      4.34 o
   1   2  17        1.15        1.19      2.88 o
   2   2  17      155.35      147.14      8.13 o
   3   2  17        2.50        1.71      3.26 o
   4   2  17        7.96        9.05      3.44 o
   5   2  17       14.49       14.29      3.91 o
   6   2  17       53.20       55.68      4.94 o
   7   2  17        0.02       -0.06      3.22 o
   8   2  17        2.49       -3.62      3.98 o
   9   2  17       79.73       92.53      8.03 o
  10   2  17       23.14       22.00      6.03 o
  11   2  17        6.24       -4.00      6.28 o
  12   2  17       27.12       39.17     10.55 o
 -12   3  17       49.47       65.19     10.63 o
 -11   3  17       77.74       69.16     10.38 o
 -10   3  17      159.23      155.01      8.59 o
  -9   3  17       24.58       32.03      5.41 o
  -8   3  17        7.69        9.56      4.04 o
  -7   3  17       72.07       86.08      5.50 o
  -6   3  17        6.50        1.11      3.19 o
  -5   3  17       55.36       60.34      4.52 o
  -4   3  17       63.36       55.23      4.38 o
  -3   3  17      159.28      172.27      7.88 o
  -2   3  17        0.09       -0.72      2.85 o
  -1   3  17      184.41      192.78      7.49 o
   0   3  17       51.48       51.80      5.42 o
   1   3  17       24.10       25.08      3.34 o
   2   3  17       23.02       27.29      3.45 o
   3   3  17      131.23      118.89      5.24 o
   4   3  17       10.35       10.83      2.91 o
   5   3  17       85.42       88.38      4.60 o
   6   3  17       14.42       12.93      3.06 o
   7   3  17        6.95        5.03      3.51 o
   8   3  17        7.53       16.57      7.53 o
   9   3  17       36.85       53.23     10.04 o
  10   3  17        6.89        7.53      7.03 o
  11   3  17        0.26       -3.01      7.53 o
  12   3  17        2.94       -6.53      6.53 o
 -12   4  17       16.93       20.00      5.97 o
 -11   4  17        3.09        7.84      5.17 o
 -10   4  17        0.06        5.46      6.26 o
  -9   4  17       22.72       27.39      5.08 o
  -8   4  17       18.19       26.78      4.57 o
  -7   4  17       13.08        9.98      3.67 o
  -6   4  17       27.57       24.14      3.81 o
  -5   4  17      154.70      162.02      6.86 o
  -4   4  17       31.85       29.20      3.89 o
  -3   4  17      103.50       93.02      5.05 o
  -2   4  17       15.26       16.93      3.49 o
  -1   4  17       45.14       48.98      4.06 o
   0   4  17        0.17       -0.30      2.82 o
   1   4  17       23.32       15.07      3.15 o
   2   4  17        0.21       -2.73      2.73 o
   3   4  17      133.34      135.21      5.81 o
   4   4  17       31.92       27.76      4.22 o
   5   4  17        9.45       11.05      3.75 o
   6   4  17       28.18       34.90      4.56 o
   7   4  17        5.82        8.88      4.11 o
   8   4  17        2.17        2.99      4.78 o
   9   4  17        8.68        4.52      5.33 o
  10   4  17        1.24        7.53      8.03 o
  11   4  17        1.07        4.02      7.53 o
 -11   5  17        0.33        0.11      5.15 o
 -10   5  17        4.66        4.78      6.09 o
  -9   5  17       36.94       44.72      6.18 o
  -8   5  17        0.29       -3.56      3.56 o
  -7   5  17        2.70        4.80      3.41 o
  -6   5  17       28.00       24.59      3.99 o
  -5   5  17        7.01        6.83      3.40 o
  -4   5  17       47.56       51.18      4.44 o
  -3   5  17      165.31      185.53      6.74 o
  -2   5  17       27.60       20.38      3.61 o
  -1   5  17       10.67        9.51      3.89 o
   0   5  17       38.29       40.19      4.63 o
   1   5  17       85.47       83.89      7.10 o
   2   5  17        2.39        4.46      3.52 o
   3   5  17        6.87        5.67      3.72 o
   4   5  17        9.25        9.96      3.88 o
   5   5  17        3.24       11.52      3.79 o
   6   5  17        5.95        0.65      3.56 o
   7   5  17       37.09       30.97      5.29 o
   8   5  17       30.27       31.77     10.04 o
   9   5  17        6.10       11.40      6.78 o
  10   5  17        0.35        3.01      5.33 o
  11   5  17        0.13       -1.84      5.29 o
 -11   6  17        0.47       -4.04      5.37 o
 -10   6  17        4.42       10.84      5.67 o
  -9   6  17        1.81       -1.72      6.03 o
  -8   6  17        0.65       -1.17      4.82 o
  -7   6  17        0.04       -4.31      4.69 o
  -6   6  17       49.87       53.32      8.26 o
  -5   6  17        0.14        3.66      3.62 o
  -4   6  17       54.45       50.93      5.32 o
  -3   6  17       27.57       32.58      4.69 o
  -2   6  17       58.56       63.01      8.70 o
  -1   6  17       68.16       84.01      5.72 o
   0   6  17       21.67       15.27      4.24 o
   1   6  17       19.88       26.96      4.43 o
   2   6  17      139.39      131.54      6.69 o
   3   6  17      112.67      133.35      6.71 o
   4   6  17       13.41       16.94      4.17 o
   5   6  17       19.99       16.63      4.37 o
   6   6  17        0.04       -0.49      3.98 o
   7   6  17        7.10        9.00      4.47 o
   8   6  17        7.67       -2.51      7.28 o
   9   6  17       17.83       11.24     12.81 o
  10   6  17        5.04        3.97      5.85 o
 -10   7  17        1.62       -3.83      7.22 o
  -9   7  17        3.14        6.53     10.55 o
  -8   7  17        5.26        2.04      6.01 o
  -7   7  17        2.78        7.46      6.36 o
  -6   7  17        0.44        1.71      4.73 o
  -5   7  17      143.98      159.45      8.79 o
  -4   7  17       39.43       46.94      6.05 o
  -3   7  17       68.30       54.04      6.38 o
  -2   7  17       58.90       64.36      6.61 o
  -1   7  17       41.86       51.88      5.89 o
   0   7  17        0.03        0.19      4.20 o
   1   7  17        2.26        1.99      4.42 o
   2   7  17        8.40        4.35      5.52 o
   3   7  17       15.21       18.34      4.73 o
   4   7  17       23.96       24.13      5.15 o
   5   7  17       10.70        8.15      5.30 o
   6   7  17        0.05        4.91      5.50 o
   7   7  17        4.38       -4.52      5.33 o
   8   7  17       16.33       20.51      6.36 o
   9   7  17        0.14        3.26      5.68 o
  -9   8  17        0.05       -1.70     18.83 o
  -8   8  17       77.20       96.42     19.84 o
  -7   8  17        7.81        1.56     13.31 o
  -6   8  17       32.25       22.24      9.04 o
  -5   8  17       16.30        9.59      5.31 o
  -4   8  17       37.51       36.27      5.90 o
  -3   8  17       14.19        9.68      4.79 o
  -2   8  17       45.79       57.57     10.02 o
  -1   8  17       50.20       51.01      6.07 o
   0   8  17       16.75        7.61      4.83 o
   1   8  17      122.97      115.34      7.61 o
   2   8  17        0.22       -0.10      4.29 o
   3   8  17        6.70        5.24      4.50 o
   4   8  17       11.70       21.12      7.10 o
   5   8  17        1.09       -1.24      5.29 o
   6   8  17       61.58       92.36      8.88 o
   7   8  17        3.64       -1.09      5.50 o
   8   8  17        2.89        5.66      5.79 o
  -8   9  17       21.78       16.25      7.72 o
  -7   9  17        0.10       -2.26      6.75 o
  -6   9  17       10.84        9.26     11.05 o
  -5   9  17       22.58       27.52      7.63 o
  -4   9  17      115.49      124.72     10.28 o
  -3   9  17       27.63       18.33      7.10 o
  -2   9  17        6.87        3.46     10.29 o
  -1   9  17        2.05       -1.41      5.65 o
   0   9  17       11.49        4.49      7.78 o
   1   9  17       43.32       43.51      7.43 o
   2   9  17       35.38       27.50      6.53 o
   3   9  17        0.00       -2.82      5.65 o
   4   9  17        1.04       -3.82      5.29 o
   5   9  17        0.05       -5.14      5.14 o
   6   9  17        0.44       -5.79      5.79 o
   7   9  17       20.84       18.79      6.72 o
  -6  10  17        3.15       -5.36      6.56 o
  -5  10  17        3.42       -6.45      8.29 o
  -4  10  17       36.06       29.73      7.94 o
  -3  10  17        7.30        0.50      6.21 o
  -2  10  17        0.16       -1.23      6.53 o
  -1  10  17        0.50       -5.91      5.91 o
   0  10  17       31.44       30.86      7.36 o
   1  10  17        0.47       -2.26      6.28 o
   2  10  17        8.22       11.60      6.72 o
   3  10  17       15.49       27.09      7.27 o
   4  10  17       31.63       36.79      7.43 o
   5  10  17        7.57       -5.83      7.03 o
   6  10  17       13.50       19.32     12.30 o
  -4  11  17       10.14        6.22      7.22 o
  -3  11  17       18.47       18.15     10.55 o
  -2  11  17       25.62       24.28     10.04 o
  -1  11  17        0.56       -6.03      6.03 o
   0  11  17        8.00        4.66      6.50 o
   1  11  17        0.04       -9.29      9.29 o
   2  11  17       11.45       -1.94      6.03 o
   3  11  17        0.06       -5.02      6.64 o
 -12   0  18        0.09        4.52     10.55 o
 -11   0  18        1.40       -2.01      9.04 o
 -10   0  18        1.66       -2.01      8.54 o
  -9   0  18       48.51       59.76     11.55 o
  -8   0  18        8.14       -7.03      7.03 o
  -7   0  18       37.01       61.49      8.34 o
  -6   0  18       43.10       42.03      7.27 o
  -5   0  18       23.53       10.76      5.85 o
  -4   0  18      183.48      238.24     16.57 o
  -3   0  18       19.27       19.08      6.01 o
  -2   0  18       26.49       22.68      5.65 o
  -1   0  18       58.13       41.82      6.72 o
   0   0  18      177.21      188.11     10.58 o
   1   0  18       21.64       16.26      5.43 o
   2   0  18      247.79      293.23     13.23 o
   3   0  18      755.45      833.25     22.24 o
   4   0  18        3.25       12.62      5.29 o
   5   0  18        0.66        4.29      4.64 o
   6   0  18       42.40       46.39      6.87 o
   7   0  18        2.32       -5.02      5.02 o
   8   0  18       82.86       82.36     10.55 o
   9   0  18        1.49        4.52      6.03 o
  10   0  18        0.16       -6.03      6.03 o
  11   0  18        8.72       18.08      8.54 o
 -12   1  18        4.03        9.94      5.54 o
 -11   1  18        6.67        3.48      4.99 o
 -10   1  18       12.34        7.38      6.00 o
  -9   1  18        0.00       -0.20      4.26 o
  -8   1  18        3.58        8.13      5.85 o
  -7   1  18       44.47       55.12      5.51 o
  -6   1  18       12.92        8.44      5.15 o
  -5   1  18        1.29       -0.80      3.45 o
  -4   1  18        2.76       -2.47      3.56 o
  -3   1  18      410.19      379.75     10.31 o
  -2   1  18       52.65       59.43      5.51 o
  -1   1  18       20.39       15.01      4.01 o
   0   1  18        0.94       -3.22      3.22 o
   1   1  18      213.88      181.72      7.50 o
   2   1  18      557.15      505.08     11.67 o
   3   1  18      359.46      386.69     10.27 o
   4   1  18       59.60       58.98      4.93 o
   5   1  18        2.80        1.79      3.33 o
   6   1  18       52.46       44.59      4.66 o
   7   1  18        1.51        4.21      6.78 o
   8   1  18        4.90       11.52     10.04 o
   9   1  18        6.66        8.57      5.50 o
  10   1  18        0.01        0.90      4.93 o
  11   1  18        3.48       -1.51      5.29 o
 -12   2  18        9.79        6.42      5.47 o
 -11   2  18       22.45       28.39      5.98 o
 -10   2  18        1.74       -4.20      4.20 o
  -9   2  18        0.00        1.06      6.50 o
  -8   2  18        0.45        9.66      4.50 o
  -7   2  18       51.50       55.46      5.05 o
  -6   2  18       34.49       31.96      4.10 o
  -5   2  18        0.61       -1.76      3.07 o
  -4   2  18       33.26       36.16      3.94 o
  -3   2  18       25.62       35.01      4.74 o
  -2   2  18       67.91       65.49      7.39 o
  -1   2  18        3.11        3.86      3.35 o
   0   2  18       25.32       31.63      4.78 o
   1   2  18       56.33       56.77      5.36 o
   2   2  18        0.05       -2.84      3.04 o
   3   2  18       82.96       81.15      5.46 o
   4   2  18        8.42       10.62      3.71 o
   5   2  18        0.33       -1.11      3.11 o
   6   2  18        0.00        2.35      3.25 o
   7   2  18        1.12       -0.75      5.27 o
   8   2  18       12.29       10.29      6.78 o
   9   2  18       27.80       34.33      6.36 o
  10   2  18       57.27       54.52      7.22 o
  11   2  18        5.44        1.51      8.03 o
 -12   3  18        1.18        5.25      5.53 o
 -11   3  18        3.54        1.00      5.32 o
 -10   3  18        2.13        2.53      4.99 o
  -9   3  18        6.43        2.92      4.56 o
  -8   3  18        1.99       -1.01      5.09 o
  -7   3  18       28.41       28.89      4.59 o
  -6   3  18        0.04       -2.31      3.07 o
  -5   3  18       90.49       79.86      5.07 o
  -4   3  18       23.73       25.42      4.19 o
  -3   3  18       29.81       25.24      3.71 o
  -2   3  18        4.69        7.12      3.42 o
  -1   3  18       87.15       90.56      4.87 o
   0   3  18        7.05       17.11      5.07 o
   1   3  18       13.40       17.84      3.22 o
   2   3  18        4.25        2.86      2.93 o
   3   3  18       44.95       48.63      4.65 o
   4   3  18        2.73        0.00      3.33 o
   5   3  18       52.33       46.79      4.64 o
   6   3  18        1.27       -0.93      4.40 o
   7   3  18        3.38        9.54      7.03 o
   8   3  18        0.01       -5.52      5.52 o
   9   3  18        1.95        1.00      7.03 o
  10   3  18       25.53       37.16     10.04 o
  11   3  18       25.72       48.71     11.05 o
 -11   4  18        0.02       -0.69      5.24 o
 -10   4  18        0.79        2.83      5.17 o
  -9   4  18        2.90       -2.65      4.82 o
  -8   4  18       23.12       30.83      5.51 o
  -7   4  18        3.76       -0.06      5.58 o
  -6   4  18        2.30       -0.06      3.19 o
  -5   4  18      118.49      116.53      6.33 o
  -4   4  18       34.55       38.98      6.81 o
  -3   4  18        0.38        2.58      3.20 o
  -2   4  18       88.17       84.82      4.78 o
  -1   4  18       65.70       65.67      4.49 o
   0   4  18       31.90       34.14      3.81 o
   1   4  18       72.30       66.93      4.32 o
   2   4  18       14.90        9.12      3.70 o
   3   4  18        4.61        7.04      3.82 o
   4   4  18       19.60       22.17      4.35 o
   5   4  18       58.84       63.54      5.31 o
   6   4  18        0.77        2.61      4.64 o
   7   4  18        1.30       -6.03      6.03 o
   8   4  18       12.45        9.04      8.03 o
   9   4  18       13.20       18.08      9.04 o
  10   4  18        4.49        7.03      8.54 o
 -11   5  18        8.43        6.80      5.83 o
 -10   5  18       13.57       24.00      6.03 o
  -9   5  18        3.63        2.63      5.12 o
  -8   5  18        0.50        2.27      4.63 o
  -7   5  18        0.88       -2.73      5.00 o
  -6   5  18        5.77        3.66      3.73 o
  -5   5  18       10.78       11.64      4.51 o
  -4   5  18       89.70       72.55      6.52 o
  -3   5  18       20.23       21.32      6.60 o
  -2   5  18       26.47       33.23      4.80 o
  -1   5  18       36.99       29.07      4.41 o
   0   5  18       87.97       84.29      6.31 o
   1   5  18        1.02        2.51      3.63 o
   2   5  18       42.88       46.38      4.74 o
   3   5  18        0.24        0.57      4.80 o
   4   5  18       20.30       23.25      4.41 o
   5   5  18        0.28       -3.71      3.71 o
   6   5  18        8.87        5.70      6.08 o
   7   5  18        0.02        0.65      5.02 o
   8   5  18        5.56        5.56      7.03 o
   9   5  18        1.47        3.52      5.33 o
  10   5  18        2.07       -2.51      8.03 o
 -10   6  18        0.00       -3.67      6.36 o
  -9   6  18       39.32       43.37      8.14 o
  -8   6  18       16.89       16.76     12.81 o
  -7   6  18        2.94        7.26      5.10 o
  -6   6  18        7.66        6.13      4.99 o
  -5   6  18       15.41       14.68      5.23 o
  -4   6  18       63.46       83.45      6.06 o
  -3   6  18       90.83       89.99      6.13 o
  -2   6  18       10.37       10.99      4.04 o
  -1   6  18       49.54       53.04      5.20 o
   0   6  18      156.35      155.14      7.18 o
   1   6  18        0.10       -1.76      3.75 o
   2   6  18       63.38       56.91      5.58 o
   3   6  18      161.77      187.41      8.02 o
   4   6  18        8.52        9.20      4.16 o
   5   6  18        3.48        4.23      8.12 o
   6   6  18       27.20       30.96      5.45 o
   7   6  18        0.36       -3.43      5.14 o
   8   6  18        0.01       -4.78      4.78 o
   9   6  18        5.68       14.66      6.56 o
  -9   7  18        9.77       13.69      7.63 o
  -8   7  18       26.28       38.55      8.17 o
  -7   7  18       21.82       26.30      7.63 o
  -6   7  18      222.05      290.29     14.19 o
  -5   7  18        5.74       -2.61      5.50 o
  -4   7  18        0.81       -2.87      5.95 o
  -3   7  18        3.67        5.63      5.89 o
  -2   7  18       68.23       66.71      6.75 o
  -1   7  18        2.35        3.20      4.62 o
   0   7  18        7.16       11.27      9.54 o
   1   7  18       51.27       50.48      6.15 o
   2   7  18       39.87       49.23      6.18 o
   3   7  18        0.83        3.28      4.33 o
   4   7  18       13.18       16.57      7.03 o
   5   7  18       17.53       11.23      5.85 o
   6   7  18        0.64       -4.29      5.29 o
   7   7  18        0.92       -5.27      5.27 o
   8   7  18       42.08       74.03     11.80 o
  -8   8  18        1.72       14.55      7.79 o
  -7   8  18        3.04        2.66      6.50 o
  -6   8  18        0.88       -8.58     16.82 o
  -5   8  18       67.52       67.09      8.69 o
  -4   8  18        7.74        3.07      7.53 o
  -3   8  18        0.39       -5.55      5.55 o
  -2   8  18        0.04       -4.12      4.12 o
  -1   8  18        3.30        7.87      4.70 o
   0   8  18       25.15       29.96      5.60 o
   1   8  18        4.56       -3.59      5.66 o
   2   8  18       20.26        6.11      5.43 o
   3   8  18        1.30        0.53      5.50 o
   4   8  18        0.17       -5.14      5.14 o
   5   8  18        6.10        6.82      6.01 o
   6   8  18       40.60       44.18      7.81 o
   7   8  18        0.02        4.55      5.91 o
  -7   9  18        0.81       -6.21      6.21 o
  -6   9  18       16.93       18.78      7.63 o
  -5   9  18        2.36        1.62      6.86 o
  -4   9  18       18.12       20.77      7.27 o
  -3   9  18       10.67        9.55      6.64 o
  -2   9  18        1.98       -7.78      7.78 o
  -1   9  18        1.31       -5.43      5.43 o
   0   9  18        2.02       -0.20      6.15 o
   1   9  18        0.06       -6.53     13.06 o
   2   9  18       48.79       58.23     10.80 o
   3   9  18        0.00       -9.29      9.29 o
   4   9  18        7.29       -1.23      5.79 o
   5   9  18        0.04        0.32      5.79 o
   6   9  18        0.45       -5.79      5.79 o
  -5  10  18       10.97        6.14      7.63 o
  -4  10  18       10.61       17.07      7.79 o
  -3  10  18       32.62       27.59      7.94 o
  -2  10  18        1.40       -6.15      6.15 o
  -1  10  18        0.94       -5.43      5.43 o
   0  10  18       30.14       25.22      7.22 o
   1  10  18        0.95        2.62      6.27 o
   2  10  18       10.74        7.13      6.92 o
   3  10  18        2.26       -4.82      7.03 o
   4  10  18        1.67       -5.91      5.91 o
 -11   1  19        6.05        6.28      7.46 o
 -10   1  19       16.73       17.51      7.63 o
  -9   1  19        7.06       13.11      6.72 o
  -8   1  19        0.62       -5.29      5.29 o
  -7   1  19        0.07       -4.02      6.04 o
  -6   1  19       19.06       13.31      6.04 o
  -5   1  19       59.03       52.34      5.52 o
  -4   1  19       12.47       23.29      4.57 o
  -3   1  19        3.85        3.19      3.69 o
  -2   1  19       24.05       21.95      4.42 o
  -1   1  19        3.44        1.70      3.64 o
   0   1  19        0.52        3.48      3.49 o
   1   1  19       19.73       22.82      4.21 o
   2   1  19        0.72        2.27      3.60 o
   3   1  19       32.21       46.87      4.80 o
   4   1  19       70.85       75.25      5.51 o
   5   1  19       52.98       52.34      5.47 o
   6   1  19        0.58       -2.75      3.72 o
   7   1  19       23.36       29.84      6.04 o
   8   1  19        0.45       -1.33      4.93 o
   9   1  19        4.70        1.78      6.78 o
  10   1  19        0.55       -4.27      5.78 o
 -11   2  19       15.05        8.90      7.27 o
 -10   2  19        4.58        5.41      7.27 o
  -9   2  19        0.00       -2.51      5.85 o
  -8   2  19        2.59       -4.02      6.04 o
  -7   2  19       23.62       30.51      7.00 o
  -6   2  19        0.01        2.27      4.54 o
  -5   2  19       37.80       42.66      5.21 o
  -4   2  19       20.61       16.78      4.78 o
  -3   2  19        7.24       15.02      4.24 o
  -2   2  19       13.77       17.25      4.05 o
  -1   2  19        3.46        0.94      3.48 o
   0   2  19        1.64        0.20      3.41 o
   1   2  19       16.16       18.16      3.88 o
   2   2  19       37.25       47.58      4.84 o
   3   2  19       10.10       16.61      3.91 o
   4   2  19        1.73       -3.14      3.14 o
   5   2  19        2.69        6.18      3.82 o
   6   2  19        0.83        6.53      4.43 o
   7   2  19       20.24       11.35      5.19 o
   8   2  19        0.05       -4.07      4.07 o
   9   2  19        7.80       10.55      8.03 o
  10   2  19        0.56       -7.03      7.03 o
 -11   3  19        7.27        6.70     10.38 o
 -10   3  19       10.60       10.33      6.46 o
  -9   3  19        2.53       12.23      5.15 o
  -8   3  19        0.17       -1.96      4.61 o
  -7   3  19       10.13        7.66      4.65 o
  -6   3  19        0.02       -2.67      4.11 o
  -5   3  19       15.71       26.89      4.42 o
  -4   3  19       21.21       19.27      3.91 o
  -3   3  19       46.22       61.06      6.81 o
  -2   3  19       91.32       93.90      5.97 o
  -1   3  19        0.00        1.44      3.57 o
   0   3  19       16.71       21.99      4.08 o
   1   3  19        1.21        2.02      3.18 o
   2   3  19       19.94       17.79      4.01 o
   3   3  19        4.86        7.45      3.56 o
   4   3  19        4.30        6.24      5.63 o
   5   3  19        0.46       -1.17      4.71 o
   6   3  19       14.43       11.05      7.53 o
   7   3  19       18.27       15.07      8.03 o
   8   3  19        0.79        1.00      7.03 o
   9   3  19        0.01        0.50      7.53 o
  10   3  19        4.51       10.04      8.54 o
 -10   4  19        3.32        9.10      5.54 o
  -9   4  19        1.94        2.98      6.26 o
  -8   4  19        1.55       -4.99      5.79 o
  -7   4  19        0.82       -4.06      4.06 o
  -6   4  19        8.55       12.85      4.82 o
  -5   4  19       67.31       61.90      6.63 o
  -4   4  19        2.68       -4.03      4.03 o
  -3   4  19      102.11      102.70      5.44 o
  -2   4  19       46.36       50.54      8.02 o
  -1   4  19        5.17        7.62      3.30 o
   0   4  19       23.61       20.49      3.67 o
   1   4  19        5.51        2.83      3.66 o
   2   4  19        2.02        4.84      4.36 o
   3   4  19        2.96       12.10      4.72 o
   4   4  19        0.00        4.92      5.29 o
   5   4  19        6.88       12.64      8.03 o
   6   4  19        1.68       -5.02      5.02 o
   7   4  19        0.09       -6.53      6.53 o
   8   4  19       17.57       25.61      9.54 o
   9   4  19       22.13       10.55      8.03 o
  10   4  19        9.30       12.05      9.04 o
 -10   5  19        3.44       -0.28      5.59 o
  -9   5  19        4.59       -0.05      5.24 o
  -8   5  19        7.01        4.98      5.12 o
  -7   5  19        0.71        5.61      5.02 o
  -6   5  19        7.13        9.15      6.15 o
  -5   5  19        9.01        1.94      4.62 o
  -4   5  19       39.78       42.88      5.76 o
  -3   5  19       11.17       11.60      4.11 o
  -2   5  19        0.73        5.52      3.88 o
  -1   5  19        0.07       -3.48      3.48 o
   0   5  19       14.55       11.18      5.33 o
   1   5  19        1.31       -1.45      3.77 o
   2   5  19       53.93       51.36      5.07 o
   3   5  19        4.68       -1.84      5.05 o
   4   5  19        1.74       -5.37      5.37 o
   5   5  19       25.47       32.98      8.13 o
   6   5  19        7.35       -5.52      5.52 o
   7   5  19        5.04       12.55      8.03 o
   8   5  19        3.29        7.03      8.54 o
   9   5  19        1.34        5.02      8.03 o
  -9   6  19        5.73        5.38      8.29 o
  -8   6  19        2.46        4.14      6.64 o
  -7   6  19       16.94        3.98      6.22 o
  -6   6  19        4.17        8.78      9.04 o
  -5   6  19       34.83       45.91      6.25 o
  -4   6  19        0.76        0.17      4.35 o
  -3   6  19       10.77       10.88      4.93 o
  -2   6  19       54.86       77.74      6.95 o
  -1   6  19        0.74        1.47      3.86 o
   0   6  19        5.02        2.37      3.95 o
   1   6  19        0.85       -0.31      4.44 o
   2   6  19       36.90       39.37      5.70 o
   3   6  19      101.02      109.19      8.10 o
   4   6  19       53.55       53.28      7.47 o
   5   6  19       61.59       53.41      7.63 o
   6   6  19        9.33       -5.33      5.33 o
   7   6  19        0.60       -4.43      5.14 o
   8   6  19        9.13        0.35      5.85 o
  -8   7  19       24.76       33.75      9.79 o
  -7   7  19       24.31       21.18     11.05 o
  -6   7  19       24.70       37.46     15.32 o
  -5   7  19        0.87       -7.53      7.53 o
  -4   7  19       53.93       58.02      8.50 o
  -3   7  19        6.43       -6.28      6.78 o
  -2   7  19        2.49        6.28      6.39 o
  -1   7  19        0.55       -5.19      5.19 o
   0   7  19        3.72       -0.21      5.85 o
   1   7  19       34.84       25.84      6.92 o
   2   7  19       12.96       10.23     11.05 o
   3   7  19       56.16       48.70      7.27 o
   4   7  19        0.64       -1.76      5.33 o
   5   7  19        4.90       -1.14      5.52 o
   6   7  19       10.01       14.25      6.21 o
   7   7  19        2.01       -4.55      5.50 o
  -7   8  19       12.04       21.79     12.30 o
  -6   8  19        3.57       -5.37     11.30 o
  -5   8  19        0.28       -0.26      9.04 o
  -4   8  19        4.90        8.14      6.72 o
  -3   8  19        1.64       -1.20      5.85 o
  -2   8  19        0.11       -0.29      6.21 o
  -1   8  19        8.25        1.89      6.01 o
   0   8  19       12.16       11.97      6.15 o
   1   8  19       15.14        9.95      6.36 o
   2   8  19        0.59       -5.85      5.85 o
   3   8  19        0.03       -5.33      5.33 o
   4   8  19        0.45       -4.88      5.43 o
   5   8  19       19.08       14.96     18.83 o
   6   8  19        1.78       -5.69      5.85 o
  -5   9  19        1.89       -7.10      7.10 o
  -4   9  19       14.20       18.13      7.63 o
  -3   9  19       12.40       16.40      7.22 o
  -2   9  19       14.42       18.77      6.86 o
  -1   9  19       12.46       12.76      7.00 o
   0   9  19       13.66       19.16      7.08 o
   1   9  19        1.58        0.49      6.15 o
   2   9  19        1.27       -5.29      5.29 o
   3   9  19       10.04        2.23      8.03 o
   4   9  19        1.49       -4.84      5.91 o
  -2  10  19        0.00       -1.53      6.53 o
  -1  10  19        0.64       -6.01      6.01 o
   0  10  19        0.59       -6.27      6.27 o
   1  10  19        0.37       -5.66      5.66 o
 -10   0  20       16.55       14.56     11.05 o
  -9   0  20        8.04       -6.03     10.04 o
  -8   0  20        3.19       -2.51      8.54 o
  -7   0  20       15.09       15.57      9.54 o
  -6   0  20       22.62       16.57      9.54 o
  -5   0  20      154.87      184.30     16.07 o
  -4   0  20        0.99       -6.53      6.53 o
  -3   0  20        9.71       14.06      9.04 o
  -2   0  20      196.09      208.42     12.15 o
  -1   0  20      162.70      203.11     12.22 o
   0   0  20      133.40      125.90      9.51 o
   1   0  20      220.86      221.95     12.15 o
   2   0  20       91.16      100.54      8.93 o
   3   0  20       14.12        8.54      6.53 o
   4   0  20        0.61       -5.52      6.03 o
   5   0  20        0.90       -2.51      6.03 o
   6   0  20       56.83       57.75     10.04 o
   7   0  20       12.37        5.02      7.03 o
   8   0  20       22.82       14.56      8.03 o
   9   0  20       18.97       37.16      9.54 o
  10   0  20        1.56       -2.01      7.03 o
 -10   1  20        3.35       -6.39      6.39 o
  -9   1  20        6.03        2.43      7.53 o
  -8   1  20       18.23        7.62      7.53 o
  -7   1  20        0.24        3.73      7.53 o
  -6   1  20       64.94       63.88     19.08 o
  -5   1  20        1.21       -6.28      6.28 o
  -4   1  20       78.48       75.69      8.14 o
  -3   1  20        1.12        0.43      3.66 o
  -2   1  20       25.02       25.37      4.57 o
  -1   1  20       55.50       67.66      6.52 o
   0   1  20        0.05       -0.66      3.70 o
   1   1  20       40.58       44.46      4.90 o
   2   1  20      308.41      385.47     10.81 o
   3   1  20       11.36       14.66      4.79 o
   4   1  20       42.70       45.46      6.56 o
   5   1  20        6.33        5.17      4.78 o
   6   1  20       45.33       48.19      6.56 o
   7   1  20        1.29       -1.51      6.53 o
   8   1  20       11.50       14.47      5.50 o
   9   1  20        1.64       -1.64      5.29 o
  10   1  20        0.12       -0.15      5.50 o
 -10   2  20        1.11        3.33      7.22 o
  -9   2  20        2.85        9.36      7.27 o
  -8   2  20        0.84       -6.04      6.04 o
  -7   2  20        5.95       -1.48      6.01 o
  -6   2  20        1.37       -5.14      5.50 o
  -5   2  20        3.37       -5.42      5.85 o
  -4   2  20       13.63        8.08      5.79 o
  -3   2  20        5.42       -1.92      4.50 o
  -2   2  20       59.70       58.63      5.53 o
  -1   2  20       99.81      115.14      6.64 o
   0   2  20       20.37        7.47      3.80 o
   1   2  20        4.80        6.56      5.00 o
   2   2  20        2.15       -2.15      3.63 o
   3   2  20        0.62        0.40      3.82 o
   4   2  20        9.08        8.87      4.78 o
   5   2  20       10.40        9.29      4.62 o
   6   2  20        4.43       11.79      5.14 o
   7   2  20        0.27       -0.50      4.71 o
   8   2  20        5.83        9.54      7.53 o
   9   2  20       23.59       51.73     11.05 o
 -10   3  20        0.82       -3.41      6.92 o
  -9   3  20        1.32       -2.49      7.08 o
  -8   3  20        5.64        2.60      6.01 o
  -7   3  20       25.66       14.56      9.79 o
  -6   3  20       10.50       10.04      6.39 o
  -5   3  20       28.75       12.02      6.36 o
  -4   3  20       26.27       34.72      6.75 o
  -3   3  20       13.38       12.92      4.86 o
  -2   3  20       26.45       26.26      5.28 o
  -1   3  20      207.35      235.52     21.54 o
   0   3  20       67.96       66.24      8.51 o
   1   3  20       34.45       27.89      5.12 o
   2   3  20       12.35       19.52      4.80 o
   3   3  20       15.05       10.84      4.80 o
   4   3  20        3.15        0.50      7.03 o
   5   3  20       14.88       16.07      7.53 o
   6   3  20        0.25        1.00      6.53 o
   7   3  20       60.62       68.30     11.55 o
   8   3  20       42.87       32.64     10.04 o
   9   3  20        6.30        4.52      7.53 o
  -9   4  20        5.09       10.26      7.86 o
  -8   4  20        7.44       13.02      5.53 o
  -7   4  20        6.38       -1.59      4.65 o
  -6   4  20       15.70        8.03      5.09 o
  -5   4  20        4.48       -1.88      4.23 o
  -4   4  20        9.37       11.55      6.04 o
  -3   4  20       12.47       14.43      4.95 o
  -2   4  20        8.33       10.15      4.92 o
  -1   4  20       48.74       55.89      7.79 o
   0   4  20       16.80       20.88      6.72 o
   1   4  20       58.34       63.25     11.05 o
   2   4  20        0.66       -4.64      6.53 o
   3   4  20       42.37       40.73      7.08 o
   4   4  20        9.42       29.63      9.04 o
   5   4  20        0.28        6.03      8.03 o
   6   4  20        0.15       -4.52      6.53 o
   7   4  20        2.19       10.04      8.03 o
   8   4  20        0.02        8.54      8.03 o
   9   4  20        1.98        7.53      9.04 o
  -9   5  20        7.39       11.91      7.12 o
  -8   5  20        0.90        9.23      6.86 o
  -7   5  20       33.09       24.50      7.22 o
  -6   5  20        0.66       -2.59      5.65 o
  -5   5  20       21.44       21.97      6.50 o
  -4   5  20       16.73       17.96      6.21 o
  -3   5  20       30.69       24.69      5.49 o
  -2   5  20        0.09       -3.65      4.15 o
  -1   5  20        0.38       -2.43      4.44 o
   0   5  20       19.45       12.68      4.71 o
   1   5  20        6.93       13.01      6.36 o
   2   5  20       25.02       34.29     10.55 o
   3   5  20       11.48       11.11      5.85 o
   4   5  20       17.04       22.10      9.04 o
   5   5  20       36.70       26.11      9.54 o
   6   5  20        0.06        4.02      7.53 o
   7   5  20       11.32       24.10      9.54 o
   8   5  20       12.93       13.06      9.54 o
  -8   6  20        3.60        2.63      7.12 o
  -7   6  20       53.53       74.70     11.30 o
  -6   6  20       13.89       18.23      8.54 o
  -5   6  20        8.64        7.78      6.78 o
  -4   6  20        0.26        2.83      5.85 o
  -3   6  20        4.17        2.89      4.62 o
  -2   6  20       38.76       57.02     10.13 o
  -1   6  20       26.71       29.71      5.78 o
   0   6  20        2.90        4.97      4.79 o
   1   6  20        7.21        6.86      4.93 o
   2   6  20       13.09       17.12      7.78 o
   3   6  20        7.29        1.73      5.43 o
   4   6  20        9.85        6.36      6.21 o
   5   6  20       11.90        9.04      8.03 o
   6   6  20       14.24       23.60      9.54 o
   7   6  20        3.30       -6.03      7.53 o
  -7   7  20        0.13        1.02      9.29 o
  -6   7  20       46.33       65.34      8.65 o
  -5   7  20        0.87       -0.03      6.53 o
  -4   7  20        1.93       -0.33      5.85 o
  -3   7  20        4.15        8.78      6.56 o
  -2   7  20        1.44       -5.85      5.85 o
  -1   7  20        4.46       -0.87      5.79 o
   0   7  20       16.74       12.54      6.36 o
   1   7  20        2.45       -5.43      5.43 o
   2   7  20       39.52       38.05      7.46 o
   3   7  20        5.94        2.67      9.29 o
   4   7  20        6.78       -3.27      8.03 o
   5   7  20        6.23       -2.51      5.43 o
   6   7  20        5.68       10.12      8.03 o
  -5   8  20        0.01        0.52      6.56 o
  -4   8  20        0.89        4.27      6.75 o
  -3   8  20        7.78        1.74      6.92 o
  -2   8  20        6.37       -0.25      6.75 o
  -1   8  20        2.25       -2.79      5.91 o
   0   8  20        2.92       -0.68      6.56 o
   1   8  20       14.32       -2.55      6.50 o
   2   8  20       18.64        8.09      6.72 o
   3   8  20       72.17       75.21     11.55 o
   4   8  20        0.34        2.66      6.50 o
   5   8  20        0.77       -6.31      7.53 o
  -3   9  20        0.25       -6.27      6.27 o
  -2   9  20        1.37       -5.66      5.66 o
  -1   9  20        0.00       -3.01      6.03 o
   0   9  20        0.01        4.73      6.72 o
   1   9  20        0.76       -1.26      6.28 o
   2   9  20        0.03       -5.66      5.66 o
  -9   1  21        6.53       -3.76      7.27 o
  -8   1  21        0.05        2.19      6.72 o
  -7   1  21       10.34        4.71     12.05 o
  -6   1  21        0.18       -9.54      9.54 o
  -5   1  21       17.41        3.30      7.53 o
  -4   1  21       11.72        3.86      6.21 o
  -3   1  21        5.22       -1.11      5.14 o
  -2   1  21       19.73       20.09      9.29 o
  -1   1  21       48.79       65.65      7.81 o
   0   1  21       61.74       65.64      7.43 o
   1   1  21      107.58      106.53      8.50 o
   2   1  21       58.54       54.87      7.08 o
   3   1  21        4.59       -0.75      4.97 o
   4   1  21        0.01       -4.07      4.07 o
   5   1  21        9.49       13.20      5.50 o
   6   1  21       32.99       21.73      5.85 o
   7   1  21       10.57        5.19      4.78 o
   8   1  21        1.25       -0.83      8.03 o
  -9   2  21       15.88        7.78      7.46 o
  -8   2  21       18.81       10.14     21.85 o
  -7   2  21        0.60       -0.96      6.21 o
  -6   2  21       11.20        9.29      6.39 o
  -5   2  21        0.01       -5.50      5.50 o
  -4   2  21        0.10       -5.33      5.33 o
  -3   2  21        0.39       -6.28      6.28 o
  -2   2  21        0.41       -0.02      7.78 o
  -1   2  21        2.54        4.27      5.33 o
   0   2  21       12.48       10.84      6.53 o
   1   2  21       25.04       33.97      6.21 o
   2   2  21        5.74        9.65      6.28 o
   3   2  21       20.82       18.44      5.43 o
   4   2  21        3.54        6.70      7.53 o
   5   2  21        0.23        3.35      4.71 o
   6   2  21        1.63        1.00      7.03 o
   7   2  21       18.16       13.56      8.54 o
   8   2  21        0.26       -6.03      6.03 o
  -9   3  21        1.37       -6.56      6.56 o
  -8   3  21        0.55       -6.21      6.21 o
  -7   3  21        6.08        5.58      6.92 o
  -6   3  21        2.03       -5.91      5.91 o
  -5   3  21        0.75        2.63      6.21 o
  -4   3  21       14.87       -2.26      6.28 o
  -3   3  21       38.66       48.86     11.55 o
  -2   3  21       56.68       54.11      8.54 o
  -1   3  21       30.56       21.90      6.36 o
   0   3  21       43.25       51.48      7.00 o
   1   3  21        8.22        7.66      5.43 o
   2   3  21       44.74       42.18     10.04 o
   3   3  21        2.89       -1.00      7.03 o
   4   3  21        4.63       -3.52      7.53 o
   5   3  21        0.06       -6.53      6.53 o
   6   3  21        1.33        0.50      8.03 o
   7   3  21       40.63       54.24     11.55 o
   8   3  21        0.01       -7.03      7.03 o
  -8   4  21        9.97       -6.39      6.39 o
  -7   4  21        5.52       -5.28      6.56 o
  -6   4  21        1.89        2.08      6.28 o
  -5   4  21        0.03       -0.05      6.03 o
  -4   4  21       24.82       30.13     10.04 o
  -3   4  21        4.24       16.07     10.04 o
  -2   4  21        3.73        0.00      7.53 o
  -1   4  21        2.75       -6.03      7.03 o
   0   4  21       23.04       19.59      9.54 o
   1   4  21        1.16       -5.02      7.03 o
   2   4  21        0.04       -4.02      7.53 o
   3   4  21        6.55       16.57      9.04 o
   4   4  21        5.95        9.04      8.03 o
   5   4  21        7.15        1.00      7.53 o
   6   4  21        0.00       -6.03      6.03 o
   7   4  21        1.54       -3.01      7.03 o
  -8   5  21       17.54       21.12     14.81 o
  -7   5  21        6.90        0.50      9.04 o
  -6   5  21        0.03       -6.03      9.54 o
  -5   5  21        4.83       -5.02      9.54 o
  -4   5  21        0.03        4.02      9.04 o
  -3   5  21        5.01       -5.02      8.54 o
  -2   5  21        1.18        0.50      7.53 o
  -1   5  21       36.51       44.69     10.55 o
   0   5  21       26.67       28.12      9.04 o
   1   5  21       19.74       21.59      9.04 o
   2   5  21       42.56       56.24     11.55 o
   3   5  21        2.60        2.01      7.53 o
   4   5  21       14.55       15.57      9.04 o
   5   5  21       22.21       30.63     10.04 o
   6   5  21        0.32       10.04      8.03 o
   7   5  21        0.54        6.03      8.54 o
  -7   6  21        0.87       -5.19      6.27 o
  -6   6  21        2.81        3.41      6.56 o
  -5   6  21       40.04       33.33      7.63 o
  -4   6  21        1.73        2.80      6.21 o
  -3   6  21        0.25       -5.33      5.33 o
  -2   6  21        0.06       -3.06      5.85 o
  -1   6  21       12.18        2.15      6.53 o
   0   6  21        1.62       -5.52      8.03 o
   1   6  21        4.23       -5.52      8.03 o
   2   6  21       20.11        9.54      8.54 o
   3   6  21        1.11        7.03      8.03 o
   4   6  21       16.17       23.60     10.04 o
   5   6  21        2.25       -7.53      7.53 o
   6   6  21       17.00       18.08      9.04 o
  -5   7  21        0.01       -6.04      6.04 o
  -4   7  21        2.69        2.26      7.28 o
  -3   7  21        3.88        0.37      7.28 o
  -2   7  21       20.84       11.30      7.08 o
  -1   7  21        3.63        1.31      6.15 o
   0   7  21        2.09        1.49      6.56 o
   1   7  21       13.59       12.16      6.92 o
   2   7  21        8.76       -0.73      6.21 o
   3   7  21        3.00        0.00      8.54 o
   4   7  21       22.75       34.65     11.55 o
  -3   8  21        4.07       -5.23      6.92 o
  -2   8  21        0.23       -0.98      6.92 o
  -1   8  21        0.25       -6.65      6.78 o
   0   8  21       14.66        3.01      6.75 o
   1   8  21        7.86        4.40      8.03 o
   2   8  21        1.72       -6.53      6.53 o
  -8   0  22       55.12       58.76     12.55 o
  -7   0  22       77.78       73.82     13.06 o
  -6   0  22        0.02       -9.04      9.04 o
  -5   0  22       48.03       62.77     12.05 o
  -4   0  22        0.37       -7.53      7.53 o
  -3   0  22        2.30        2.01      8.54 o
  -2   0  22       11.75        7.03      9.04 o
  -1   0  22       45.40       39.17     10.04 o
   0   0  22      255.07      266.66     18.58 o
   1   0  22       84.72       83.87     12.05 o
   2   0  22        1.14        3.52      7.03 o
   3   0  22        4.15       -6.53      6.53 o
   4   0  22        0.50       -6.53      7.03 o
   5   0  22        0.45       -4.02      6.03 o
   6   0  22        5.12        2.51      7.53 o
   7   0  22        0.04        2.51      7.03 o
  -8   1  22       17.35       29.86      8.54 o
  -7   1  22        4.10       -3.01      7.10 o
  -6   1  22        3.17       -0.98      6.21 o
  -5   1  22        4.30        0.56      6.21 o
  -4   1  22        0.25       -5.85      5.85 o
  -3   1  22        1.55       -2.35      5.50 o
  -2   1  22       10.07        9.86      6.53 o
  -1   1  22      118.60       97.16     10.04 o
   0   1  22        2.47        3.01      5.68 o
   1   1  22        0.15       -4.97      4.97 o
   2   1  22        1.69        2.32      5.14 o
   3   1  22        0.26        0.75      4.97 o
   4   1  22        0.84       -4.34      4.34 o
   5   1  22        6.64        2.80      8.54 o
   6   1  22        0.26       -4.58      4.58 o
   7   1  22        5.78        2.38      5.78 o
  -8   2  22        0.22        3.26      7.81 o
  -7   2  22       47.03       51.93     12.55 o
  -6   2  22        0.00       -6.36      6.36 o
  -5   2  22        5.65       -1.75     14.81 o
  -4   2  22        0.69       -5.65      5.65 o
  -3   2  22        6.66       -6.35     10.04 o
  -2   2  22        2.67       -2.85      5.50 o
  -1   2  22        2.23       -0.54      8.03 o
   0   2  22        9.38        7.78      6.28 o
   1   2  22      189.22      235.02     12.57 o
   2   2  22       12.02       17.95      5.65 o
   3   2  22       18.37       14.85      5.65 o
   4   2  22        0.02        0.59      9.29 o
   5   2  22        9.72        9.04      8.54 o
   6   2  22       20.90       42.69     10.55 o
   7   2  22        1.03       -1.00      8.03 o
  -8   3  22        0.87       -2.27      7.27 o
  -7   3  22        3.44       -3.36      7.08 o
  -6   3  22        0.41       -6.36      6.36 o
  -5   3  22        7.12       -2.26      6.04 o
  -4   3  22        0.86       -5.50      5.50 o
  -3   3  22        5.28       -3.77      5.68 o
  -2   3  22        5.15       -5.20      5.43 o
  -1   3  22        1.84       -5.29      5.29 o
   0   3  22       15.70       15.07      9.04 o
   1   3  22        3.76        3.01      8.54 o
   2   3  22        0.64       -5.02      6.53 o
   3   3  22        4.66        5.52      8.03 o
   4   3  22       16.27        3.52      8.54 o
   5   3  22        6.76        1.51      8.03 o
   6   3  22        2.52       -3.01      7.03 o
   7   3  22       20.01       21.09      9.54 o
  -7   4  22        1.65       -8.03     10.55 o
  -6   4  22        6.20        6.03     10.55 o
  -5   4  22        0.00       -9.54      9.54 o
  -4   4  22        1.53        2.51      9.04 o
  -3   4  22        7.77       -7.03      9.04 o
  -2   4  22       13.89        1.00      8.54 o
  -1   4  22        5.14       -8.03      8.03 o
   0   4  22       16.97       22.10      9.54 o
   1   4  22        9.20        7.03      8.03 o
   2   4  22       25.11       20.59      9.54 o
   3   4  22        1.15       -6.53      7.03 o
   4   4  22        3.11       -5.02      8.03 o
   5   4  22        6.01        9.54      8.03 o
   6   4  22        2.93        0.50      8.03 o
  -6   5  22        1.28       -4.52     10.55 o
  -5   5  22        1.53       -9.04      9.04 o
  -4   5  22        2.31       -8.03      8.03 o
  -3   5  22        2.56       -8.03      8.03 o
  -2   5  22        0.21       -7.53      7.53 o
  -1   5  22       21.99       13.56      9.04 o
   0   5  22        8.12       -7.03      7.03 o
   1   5  22        0.63       -1.51      7.53 o
   2   5  22        2.45        4.52      8.03 o
   3   5  22        5.97       -1.51      8.03 o
   4   5  22        9.65       25.61     10.04 o
   5   5  22        0.00        1.51      8.54 o
  -5   6  22       34.01       49.72     12.55 o
  -4   6  22        0.11       -1.00     10.04 o
  -3   6  22        7.02       13.56     10.55 o
  -2   6  22        3.66       15.07     10.04 o
  -1   6  22        1.98       -1.51      8.03 o
   0   6  22       22.27       15.07     10.04 o
   1   6  22        2.28       -2.51      7.53 o
   2   6  22        0.82        6.53      8.03 o
   3   6  22        5.74       15.07      9.54 o
   4   6  22       15.96        2.01      8.03 o
  -3   7  22        0.50       -8.03      8.03 o
  -2   7  22        0.04       -5.52      8.03 o
  -1   7  22        0.04        7.03      9.04 o
   0   7  22        0.52        0.50      9.04 o
   1   7  22       22.79       33.14     11.05 o
   2   7  22        7.86       -1.00      8.54 o
  -7   1  23        4.55       13.15      7.63 o
  -6   1  23        0.01        0.37      6.92 o
  -5   1  23        0.08       -6.03      6.03 o
  -4   1  23        7.84       -2.76      6.39 o
  -3   1  23        2.78       -4.02      6.04 o
  -2   1  23       70.25       83.08      9.05 o
  -1   1  23        1.72       -2.37      5.85 o
   0   1  23       35.65       33.77      7.27 o
   1   1  23        5.23       -6.19     10.04 o
   2   1  23       18.80       27.12      6.75 o
   3   1  23       17.36       11.30      5.68 o
   4   1  23        3.62        4.44      5.50 o
   5   1  23       25.90       26.30      6.56 o
   6   1  23        1.36        8.48      5.85 o
  -6   2  23        2.73       -0.75      6.75 o
  -5   2  23        0.19       -5.65      5.65 o
  -4   2  23        4.84       -2.94      6.28 o
  -3   2  23       12.95       16.97      6.92 o
  -2   2  23        0.80       -5.68      5.68 o
  -1   2  23      150.91      171.08     11.18 o
   0   2  23        6.05        4.17      5.85 o
   1   2  23       14.26       20.21      6.56 o
   2   2  23        0.26        2.77      5.50 o
   3   2  23        3.99        3.01      8.03 o
   4   2  23       15.55       21.09      9.54 o
   5   2  23        3.31        1.51      9.04 o
  -6   3  23        1.12       -0.72      6.92 o
  -5   3  23       10.98        7.28      7.08 o
  -4   3  23        0.09       -5.85      5.85 o
  -3   3  23        4.73       -4.03      6.15 o
  -2   3  23       27.04       36.16     11.05 o
  -1   3  23        4.50        1.51      8.03 o
   0   3  23        0.95       -6.53      6.53 o
   1   3  23       17.16       20.09      9.54 o
   2   3  23       11.13       11.05      9.04 o
   3   3  23        8.63        9.04      9.04 o
   4   3  23        0.28       -2.01      7.53 o
   5   3  23        0.95       -6.03      8.03 o
  -5   4  23        5.79        2.01      9.54 o
  -4   4  23        1.75       -9.04      9.04 o
  -3   4  23        2.80        1.00      9.54 o
  -2   4  23        0.60       -8.54      8.54 o
  -1   4  23       25.48       21.59     10.55 o
   0   4  23        0.36       -1.51      8.03 o
   1   4  23       44.84       47.21     11.55 o
   2   4  23       11.15        2.51      8.54 o
   3   4  23       18.33       14.06      8.54 o
   4   4  23       13.74        7.03      9.54 o
  -4   5  23        3.39       -8.03      8.03 o
  -3   5  23       12.90       10.55      9.54 o
  -2   5  23       15.57       14.56     10.55 o
  -1   5  23       10.85        6.53      9.54 o
   0   5  23       10.03        7.03      9.04 o
   1   5  23       22.54       23.60     11.05 o
   2   5  23       41.27       39.17     12.05 o
   3   5  23        0.03       -1.00      8.54 o
  -1   6  23        6.37       12.55      9.54 o
   0   6  23        2.10       -7.53      7.53 o
  -5   0  24        0.16       -8.54      8.54 o
  -4   0  24       25.55        7.03     10.04 o
  -3   0  24       27.14        9.54      9.54 o
  -2   0  24       80.83       97.42     14.06 o
  -1   0  24        5.44        1.00      9.04 o
   0   0  24        3.36       -7.53      7.53 o
   1   0  24        7.86        3.01      9.04 o
   2   0  24       13.12        6.53      9.04 o
   3   0  24       15.18       12.05      9.04 o
   4   0  24        8.91       12.05      8.54 o
  -4   1  24        1.23       -4.77      6.39 o
  -3   1  24       15.01        8.95      6.92 o
  -2   1  24       40.51       52.91     13.06 o
  -1   1  24       71.34       71.22      8.88 o
   0   1  24        1.57        2.89      5.65 o
   1   1  24        7.49        8.01      6.21 o
   2   1  24        7.86       12.37      7.78 o
   3   1  24        0.92        5.25      5.79 o
   4   1  24       52.57       76.10     13.81 o
  -4   2  24        0.12       -6.92      6.92 o
  -3   2  24       33.86       23.29      7.58 o
  -2   2  24       40.47       42.99     16.32 o
  -1   2  24        5.06       -0.25      6.75 o
   0   2  24       19.80       18.33      7.10 o
   1   2  24       72.93       72.31     13.06 o
   2   2  24        5.17        1.00      8.54 o
   3   2  24        6.11       17.07      9.54 o
  -3   3  24       10.55        6.03      9.54 o
  -2   3  24        0.75       -9.04      9.04 o
  -1   3  24        0.97       11.05      9.04 o
   0   3  24       26.59       26.11     10.55 o
   1   3  24       32.51       35.66     11.55 o
   2   3  24        5.89       -5.52      9.04 o
  -1   4  24        1.25       -4.02      9.04 o
   0   4  24        0.48       -6.03      8.03 o
 
